# Supplementary material for: Taming 2,2′-biimidazole ligands in trivalent chromium complexes
Source: Dalton Trans. 2024 Jul 6;53(38):15801–14. doi: 10.1039/d4dt01608d (PMC11443315; doi:10.1039/d4dt01608d)
Supplement: DT-053-D4DT01608D-s002 [file DT-053-D4DT01608D-s002.cif]

# Electronic Supplementary Material (ESI) for Dalton Transactions.
# This journal is © The Royal Society of Chemistry 2024

####################################################################### 
# 
# This file contains crystal structure data downloaded from the 
# Cambridge Structural Database (CSD) hosted by the Cambridge 
# Crystallographic Data Centre (CCDC).
# 
# Full information about CCDC data access policies and citation 
# guidelines are available at http://www.ccdc.cam.ac.uk/access/V1 
# 
# Audit and citation data items may have been added by the CCDC. 
# Please retain this information to preserve the provenance of 
# this file and to allow appropriate attribution of the data. 
# 
#######################################################################

data_1
_database_code_depnum_ccdc_archive 'CCDC 2355642'
loop_
_audit_author_name
_audit_author_address
'Laure Guenee'
;university of Geneva
Switzerland
;
_audit_update_record             
;
2024-05-15 deposited with the CCDC.	2024-07-05 downloaded from the CCDC.
;
_audit_creation_date             2023-02-02
_audit_creation_method           
;
Olex2 1.5
(compiled 2022.04.07 svn.rca3783a0 for OlexSys, GUI svn.r6498)
;
_shelx_SHELXL_version_number     2019/2
_chemical_name_common            ?
_chemical_name_systematic        ?
_chemical_formula_moiety         'C18 H18 Cr1 N12, 3(N O3)'
_chemical_formula_sum            'C18 H18 Cr N15 O9'
_chemical_formula_weight         640.47
_chemical_absolute_configuration .
_chemical_melting_point          ?
_chemical_oxdiff_formula         'C18 H18 Cr1 N15 O9'
loop_
_atom_type_symbol
_atom_type_description
_atom_type_scat_dispersion_real
_atom_type_scat_dispersion_imag
_atom_type_scat_source
C C 0.0181 0.0091 'International Tables Vol C Tables 4.2.6.8 and 6.1.1.4'
H H 0.0000 0.0000 'International Tables Vol C Tables 4.2.6.8 and 6.1.1.4'
Cr Cr -0.1635 2.4439 'International Tables Vol C Tables 4.2.6.8 and 6.1.1.4'
N N 0.0311 0.0180 'International Tables Vol C Tables 4.2.6.8 and 6.1.1.4'
O O 0.0492 0.0322 'International Tables Vol C Tables 4.2.6.8 and 6.1.1.4'

_shelx_space_group_comment       
;
The symmetry employed for this shelxl refinement is uniquely defined
by the following loop, which should always be used as a source of
symmetry information in preference to the above space-group names.
They are only intended as comments.
;
_space_group_crystal_system      trigonal
_space_group_IT_number           161
_space_group_name_H-M_alt        'R 3 c'
_space_group_name_Hall           'R 3 -2"c'
loop_
_space_group_symop_operation_xyz
'x, y, z'
'-y, x-y, z'
'-x+y, -x, z'
'-y, -x, z+1/2'
'-x+y, y, z+1/2'
'x, x-y, z+1/2'
'x+2/3, y+1/3, z+1/3'
'-y+2/3, x-y+1/3, z+1/3'
'-x+y+2/3, -x+1/3, z+1/3'
'-y+2/3, -x+1/3, z+5/6'
'-x+y+2/3, y+1/3, z+5/6'
'x+2/3, x-y+1/3, z+5/6'
'x+1/3, y+2/3, z+2/3'
'-y+1/3, x-y+2/3, z+2/3'
'-x+y+1/3, -x+2/3, z+2/3'
'-y+1/3, -x+2/3, z+7/6'
'-x+y+1/3, y+2/3, z+7/6'
'x+1/3, x-y+2/3, z+7/6'

_cell_length_a                   17.2169(3)
_cell_length_b                   17.2169(3)
_cell_length_c                   15.7297(4)
_cell_angle_alpha                90
_cell_angle_beta                 90
_cell_angle_gamma                120
_cell_volume                     4037.95(17)
_cell_formula_units_Z            6
_cell_measurement_reflns_used    16392
_cell_measurement_temperature    120.00(10)
_cell_measurement_theta_max      74.9690
_cell_measurement_theta_min      4.1420
_shelx_estimated_absorpt_T_max   ?
_shelx_estimated_absorpt_T_min   ?
_exptl_absorpt_coefficient_mu    4.199
_exptl_absorpt_correction_T_max  1.000
_exptl_absorpt_correction_T_min  0.289
_exptl_absorpt_correction_type   gaussian
_exptl_absorpt_process_details   
;
CrysAlisPro 1.171.42.49 (Rigaku Oxford Diffraction, 2022)
Numerical absorption correction based on gaussian integration over
a multifaceted crystal model
Empirical absorption correction using spherical harmonics,
implemented in SCALE3 ABSPACK scaling algorithm.
;
_exptl_absorpt_special_details   ?
_exptl_crystal_colour            yellow
_exptl_crystal_colour_modifier   ?
_exptl_crystal_colour_primary    yellow
_exptl_crystal_density_diffrn    1.580
_exptl_crystal_density_meas      ?
_exptl_crystal_density_method    ?
_exptl_crystal_description       needle
_exptl_crystal_F_000             1962
loop_
_exptl_crystal_face_index_h
_exptl_crystal_face_index_k
_exptl_crystal_face_index_l
_exptl_crystal_face_perp_dist
1 0 0 0.0150
-1 0 0 0.0357
0 0 -1 0.2268
0 0 1 0.3770
0 1 0 0.0360
0 -1 0 0.0114
-1 1 0 0.0319

_exptl_crystal_size_max          0.604
_exptl_crystal_size_mid          0.063
_exptl_crystal_size_min          0.047
loop_
_exptl_oxdiff_crystal_face_indexfrac_h
_exptl_oxdiff_crystal_face_indexfrac_k
_exptl_oxdiff_crystal_face_indexfrac_l
_exptl_oxdiff_crystal_face_x
_exptl_oxdiff_crystal_face_y
_exptl_oxdiff_crystal_face_z
1.0037 0.0008 -0.0071 -0.0571 -0.0861 -0.0098
-1.0037 -0.0008 0.0071 0.0571 0.0861 0.0098
-0.0079 0.0041 -1.0001 -0.0116 -0.0035 0.0972
0.0079 -0.0041 1.0001 0.0116 0.0035 -0.0972
0.0007 1.0042 -0.0022 -0.1029 0.0069 -0.0117
-0.0007 -1.0042 0.0022 0.1029 -0.0069 0.0117
-1.0030 1.0033 0.0049 -0.0457 0.0930 -0.0019

_exptl_transmission_factor_max   ?
_exptl_transmission_factor_min   ?
_diffrn_reflns_av_R_equivalents  0.0531
_diffrn_reflns_av_unetI/netI     0.0151
_diffrn_reflns_Laue_measured_fraction_full 0.999
_diffrn_reflns_Laue_measured_fraction_max 0.983
_diffrn_reflns_limit_h_max       21
_diffrn_reflns_limit_h_min       -21
_diffrn_reflns_limit_k_max       21
_diffrn_reflns_limit_k_min       -21
_diffrn_reflns_limit_l_max       12
_diffrn_reflns_limit_l_min       -19
_diffrn_reflns_number            33096
_diffrn_reflns_point_group_measured_fraction_full 0.888
_diffrn_reflns_point_group_measured_fraction_max 0.855
_diffrn_reflns_theta_full        67.684
_diffrn_reflns_theta_max         76.426
_diffrn_reflns_theta_min         5.138
_diffrn_ambient_environment      N~2~
_diffrn_ambient_temperature      120.00(10)
_diffrn_detector                 'Hybrid Pixel Array Detector'
_diffrn_detector_area_resol_mean 10.0000
_diffrn_detector_type            'HyPix-Arc 150'
_diffrn_measured_fraction_theta_full 0.999
_diffrn_measured_fraction_theta_max 0.983
_diffrn_measurement_details      
;
List of Runs (angles in degrees, time in seconds):

  # Type    Start    End  Width  t~exp~   \w     \q     \k     \f   Frames
#--------------------------------------------------------------------------
  1  \w      4.00  30.00   0.50    1.50    --    2.00  33.00 -74.14   52
  2  \w      4.00  29.00   0.50    1.50    --    2.00  33.00  -8.05   50
  3  \w     -1.00  24.00   0.50    1.50    --   -6.00  36.00 -49.49   50
  4  \w     -1.00  24.00   0.50    1.50    --   -6.00  36.00 -89.80   50
  5  \w     -1.00  24.00   0.50    1.50    --   -6.00  36.00 -33.25   50
  6  \w      5.00  30.00   0.50    1.50    --    6.00  31.00  -4.62   50
  7  \w     -3.00  22.00   0.50    1.50    --  -10.00  38.00 -83.69   50
  8  \w     -8.00  17.00   0.50    1.50    --  -14.00  37.00-140.14   50
  9  \w     11.00  36.00   0.50    1.50    --   18.00  28.00 -88.28   50
 10  \w    -11.00  14.00   0.50    1.50    --  -18.00  45.00 -20.30   50
 11  \w     13.00  40.00   0.50    1.50    --   18.00  28.00 -47.34   54
 12  \w    -16.00   9.00   0.50    1.50    --  -22.00  47.00 -47.03   50
 13  \w    -15.00  10.00   0.50    1.50    --  -22.00  49.00 -78.27   50
 14  \w    -48.00 -23.00   0.50    1.50    --  -34.00 -26.00 108.62   50
 15  \w    -51.00 -26.00   0.50    1.50    --  -42.00 -25.00  71.23   50
 16  \w    -51.00 -25.00   0.50    1.50    --  -42.00 -25.00 128.23   52
 17  \w    -56.00 -31.00   0.50    1.50    --  -50.00 -24.00  85.35   50
 18  \w    -56.00 -31.00   0.50    1.50    --  -50.00 -24.00 161.09   50
 19  \w    -61.00 -35.00   0.50    1.50    --  -58.00 -23.00 109.85   52
 20  \w   -101.00 -76.00   0.50    1.50    --  -59.39   0.00  30.00   50
 21  \w    -99.00 -71.00   0.50    1.50    --  -59.39-151.00  34.00   56
 22  \w   -101.00 -76.00   0.50    1.50    --  -59.39   0.00 -60.00   50
 23  \w     25.00  61.00   0.50    1.50    --   59.71 -94.00 -30.00   72
 24  \w    -71.00 -44.00   0.50    1.50    --  -66.50 -22.00 167.02   54
 25  \w     43.00  81.00   0.50    1.50    --   66.73  21.00-133.98   76
 26  \w     50.00  91.00   0.50    1.50    --   66.73  21.00-112.53   82
 27  \w     41.00  70.00   0.50    1.50    --   66.73  22.00 -47.19   58
 28  \w     41.00  66.00   0.50    1.50    --   66.73  22.00 -60.82   50
 29  \w     35.00  72.00   0.50    1.50    --   73.75 -94.00  30.00   74
 30  \w     37.00 117.00   0.50    1.50    --   73.75  10.00 107.00  160
 31  \w     40.00  95.00   0.50    1.50    --   73.75-125.00-120.00  110
 32  \w     33.00  60.00   0.50    1.50    --   74.46 -94.00   0.00   54
 33  \w     68.00 109.00   0.50    1.50    --   83.95-125.00-150.00   82
 34  \w     39.00  65.00   0.50    1.50    --   83.95-125.00-150.00   52
 35  \w     44.00 111.00   0.50    1.50    --   83.95   0.00  90.00  134
 36  \w     81.00 110.00   0.50    1.50    --   83.95 154.00  15.00   58
 37  \w     51.00  78.00   0.50    1.50    --   83.95  15.00 -90.00   54
 38  \w     42.00  67.00   0.50    1.50    --   83.95 -94.00 -60.00   50
 39  \w     42.00  92.00   0.50    1.50    --   83.95-119.00 152.00  100
 40  \w     67.00  94.00   0.50    1.50    --   83.95  15.00 -60.00   54
 41  \w    103.00 130.00   0.50    1.50    --   83.95  15.00-120.00   54
 42  \w     52.00  79.00   0.50    1.50    --   83.95  15.00-120.00   54
 43  \w      2.00  29.00   0.50    1.50    --   -2.00  34.00-144.73   54
 44  \w      6.00  32.00   0.50    1.50    --    2.00  32.00 117.22   52
 45  \w     10.00  37.00   0.50    1.50    --   10.00  30.00 158.13   54
 46  \w     -3.00  22.00   0.50    1.50    --  -10.00  38.00 106.97   50
 47  \w     12.00  39.00   0.50    1.50    --   14.00  29.00  47.11   54
 48  \w    -12.00  14.00   0.50    1.50    --  -18.00  46.00 160.31   52
 49  \w    -11.00  14.00   0.50    1.50    --  -18.00  45.00  28.90   50
 50  \w     15.00  41.00   0.50    1.50    --   18.00  28.00   8.50   52
 51  \w    -41.00 -15.00   0.50    1.50    --  -22.00 -28.00  10.30   52
 52  \w    -44.00 -19.00   0.50    1.50    --  -26.00 -27.00  42.66   50
 53  \w    -44.00 -19.00   0.50    1.50    --  -26.00 -27.00 174.80   50
 54  \w    -48.00 -20.00   0.50    1.50    --  -34.00 -26.00-120.90   56
 55  \w    -56.00 -31.00   0.50    1.50    --  -50.00 -24.00-155.43   50
 56  \w    -56.00 -30.00   0.50    1.50    --  -50.00 -24.00 -76.67   52
 57  \w    -56.00 -30.00   0.50    1.50    --  -50.00 -24.00 -13.83   52
 58  \w    -61.00 -35.00   0.50    1.50    --  -58.00 -23.00 -34.32   52
 59  \w    -77.00 -35.00   0.50    1.50    --  -59.39 125.00  60.00   84
 60  \w    -78.00 -28.00   0.50    1.50    --  -59.39   0.00  30.00  100
 61  \w    -85.00 -18.00   0.50    1.50    --  -59.39   0.00  90.00  134
 62  \w   -100.00 -18.00   0.50    1.50    --  -59.39   0.00-180.00  164
 63  \w     18.00  60.00   0.50    1.50    --   59.71 -94.00-180.00   84
 64  \w     18.00  43.00   0.50    1.50    --   59.71 -94.00   0.00   50
 65  \w     20.00  46.00   0.50    1.50    --   59.71 -94.00-150.00   52
 66  \w     18.00  49.00   0.50    1.50    --   59.71 -94.00  60.00   62
 67  \w    -59.00 -28.00   0.50    1.50    --  -66.50  83.00-126.10   62
 68  \w     41.00  67.00   0.50    1.50    --   66.73  22.00  60.33   52
 69  \w     48.00  84.00   0.50    1.50    --   66.73  21.00-160.32   72
 70  \w     41.00  68.00   0.50    1.50    --   66.73  22.00  85.45   54
 71  \w     41.00  69.00   0.50    1.50    --   66.73  22.00 179.58   56
 72  \w     43.00  71.00   0.50    1.50    --   66.73  22.00 109.34   56
 73  \w     41.00  71.00   0.50    1.50    --   66.73  22.00  28.29   60
 74  \w     42.00  71.00   0.50    1.50    --   66.73  22.00 -17.04   58
 75  \w     44.00  69.00   0.50    1.50    --   70.00  22.00-135.21   50
 76  \w     35.00 100.00   0.50    1.50    --   73.75-125.00 -90.00  130
 77  \w     36.00 102.00   0.50    1.50    --   73.75-125.00   0.00  132
 78  \w     36.00 105.00   0.50    1.50    --   73.75-125.00 120.00  138
 79  \w     35.00  82.00   0.50    1.50    --   74.46-125.00 -60.00   94
 80  \w     44.00 122.00   0.50    1.50    --   79.20  18.00 141.83  156
 81  \w     46.00 114.00   0.50    1.50    --   79.20  21.00   7.28  136
 82  \w     78.00 111.00   0.50    1.50    --   83.95-125.00 -30.00   66
 83  \w     38.00  64.00   0.50    1.50    --   83.95-125.00 -30.00   52
 84  \w     85.00 111.00   0.50    1.50    --   83.95-125.00-180.00   52
 85  \w     39.00  79.00   0.50    1.50    --   83.95-125.00-180.00   80
 86  \w     38.00 111.00   0.50    1.50    --   83.95-125.00  90.00  146
 87  \w     56.00 102.00   0.50    1.50    --   83.95   0.00 -90.00   92
 88  \w     43.00 118.00   0.50    1.50    --   83.95   0.00-150.00  150
 89  \w     38.00 111.00   0.50    1.50    --   83.95-125.00  30.00  146
 90  \w     43.00 122.00   0.50    1.50    --   83.95   0.00 -30.00  158
 91  \w     60.00 117.00   0.50    1.50    --   83.95   0.00  30.00  114
 92  \w     86.00 111.00   0.50    1.50    --   83.95-125.00  60.00   50
 93  \w     86.00 111.00   0.50    1.50    --   83.95-125.00 150.00   50
 94  \w     38.00  64.00   0.50    1.50    --   83.95-125.00 150.00   52
 95  \w     38.00  64.00   0.50    1.50    --   83.95-125.00  60.00   52
;
_diffrn_measurement_device       'four-circle diffractometer'
_diffrn_measurement_device_type  'XtaLAB Synergy, Dualflex, HyPix-Arc 150'
_diffrn_measurement_method       '\w scans'
_diffrn_orient_matrix_type       
'CrysAlisPro convention (1999,Acta A55,543-557)'
_diffrn_orient_matrix_UB_11      -0.0567687000
_diffrn_orient_matrix_UB_12      -0.1023991000
_diffrn_orient_matrix_UB_13      0.0115982000
_diffrn_orient_matrix_UB_21      -0.0857348000
_diffrn_orient_matrix_UB_22      0.0069678000
_diffrn_orient_matrix_UB_23      0.0042452000
_diffrn_orient_matrix_UB_31      -0.0104831000
_diffrn_orient_matrix_UB_32      -0.0118895000
_diffrn_orient_matrix_UB_33      -0.0971270000
_diffrn_radiation_monochromator  mirror
_diffrn_radiation_probe          x-ray
_diffrn_radiation_type           'Cu K\a'
_diffrn_radiation_wavelength     1.54184
_diffrn_source                   'micro-focus sealed X-ray tube'
_diffrn_source_type              'PhotonJet (Cu) X-ray Source'
_reflns_Friedel_coverage         0.730
_reflns_Friedel_fraction_full    0.776
_reflns_Friedel_fraction_max     0.725
_reflns_number_gt                1474
_reflns_number_total             1612
_reflns_special_details          
;
 Reflections were merged by SHELXL according to the crystal
 class for the calculation of statistics and refinement.
 
 _reflns_Friedel_fraction is defined as the number of unique
 Friedel pairs measured divided by the number that would be
 possible theoretically, ignoring centric projections and
 systematic absences. Completness statistics refer to single and
 composite reflections containing twin component 1 only.
;
_reflns_threshold_expression     'I > 2\s(I)'
_computing_cell_refinement       'CrysAlisPro 1.171.42.49 (Rigaku OD, 2022)'
_computing_data_collection       'CrysAlisPro 1.171.42.49 (Rigaku OD, 2022)'
_computing_data_reduction        'CrysAlisPro 1.171.42.49 (Rigaku OD, 2022)'
_computing_molecular_graphics    'Olex2 1.5 (Dolomanov et al., 2009)'
_computing_publication_material  'Olex2 1.5 (Dolomanov et al., 2009)'
_computing_structure_refinement  'SHELXL 2019/2 (Sheldrick, 2015)'
_computing_structure_solution    'SHELXT  (Sheldrick, 2015)'
_refine_diff_density_max         0.648
_refine_diff_density_min         -0.451
_refine_diff_density_rms         0.060
_refine_ls_abs_structure_details 
;
The structure is almost centrosymmetric and could be refine in the space
 group R-3c, at the expense of larger ellipsoids, especially for O2 and the position 
 corresponding to N3/N4. The model is R3c was then preferred. The Flack parameter refined
 to 0.42(2) which different enough from 0.5 to privilege this twinned model. The space group contains 
 element of the second king so that the inversion twinning is equivalent to an orientation ambiguity.

;
_refine_ls_abs_structure_Flack   0.419(19)
_refine_ls_extinction_coef       .
_refine_ls_extinction_method     none
_refine_ls_goodness_of_fit_ref   1.126
_refine_ls_hydrogen_treatment    constr
_refine_ls_matrix_type           full
_refine_ls_number_parameters     131
_refine_ls_number_reflns         1612
_refine_ls_number_restraints     1
_refine_ls_R_factor_all          0.0533
_refine_ls_R_factor_gt           0.0502
_refine_ls_restrained_S_all      1.126
_refine_ls_shift/su_max          0.000
_refine_ls_shift/su_mean         0.000
_refine_ls_structure_factor_coef Fsqd
_refine_ls_weighting_details     
'w=1/[\s^2^(Fo^2^)+(0.0979P)^2^+3.1098P] where P=(Fo^2^+2Fc^2^)/3'
_refine_ls_weighting_scheme      calc
_refine_ls_wR_factor_gt          0.1473
_refine_ls_wR_factor_ref         0.1500
_refine_special_details          
;
 Refined as a 2-component inversion twin.
;
_olex2_refinement_description    
;
1. Twinned data refinement
 Scales: 0.581(19)
 0.419(19)
2. Fixed Uiso
 At 1.2 times of:
  All C(H) groups, All N(H) groups
3.a Aromatic/amide H refined with riding coordinates:
 N3(H3), N4(H4), C1(H1), C2(H2), C5(H5), C6(H6)
;
_atom_sites_solution_hydrogens   geom
_atom_sites_solution_primary     dual
_atom_sites_solution_secondary   ?
loop_
_atom_site_label
_atom_site_type_symbol
_atom_site_fract_x
_atom_site_fract_y
_atom_site_fract_z
_atom_site_U_iso_or_equiv
_atom_site_adp_type
_atom_site_occupancy
_atom_site_site_symmetry_order
_atom_site_calc_flag
_atom_site_refinement_flags_posn
_atom_site_refinement_flags_adp
_atom_site_refinement_flags_occupancy
_atom_site_disorder_assembly
_atom_site_disorder_group
Cr1 Cr 0.666667 0.333333 0.5044(2) 0.0397(4) Uani 1 3 d S T P . .
O1 O 0.3095(5) 0.3524(6) 0.5628(5) 0.108(2) Uani 1 1 d . . . . .
O2 O 0.2060(4) 0.3581(6) 0.4886(6) 0.122(4) Uani 1 1 d . . . . .
O3 O 0.3094(4) 0.3469(6) 0.4279(5) 0.123(3) Uani 1 1 d . . . . .
N1 N 0.5523(4) 0.2903(4) 0.5728(4) 0.0473(13) Uani 1 1 d . . . . .
N2 N 0.6067(3) 0.3870(4) 0.4341(4) 0.0470(14) Uani 1 1 d . . . . .
N3 N 0.4259(4) 0.2871(4) 0.5916(4) 0.0586(13) Uani 1 1 d . . . . .
H3 H 0.380923 0.296865 0.583413 0.070 Uiso 1 1 calc R U . . .
N4 N 0.4871(4) 0.3980(4) 0.4109(4) 0.0662(16) Uani 1 1 d . . . . .
H4 H 0.433735 0.392365 0.417346 0.079 Uiso 1 1 calc R U . . .
N5 N 0.2746(4) 0.3513(6) 0.4937(6) 0.100(3) Uani 1 1 d . . . . .
C1 C 0.5136(5) 0.2425(5) 0.6465(4) 0.0530(15) Uani 1 1 d . . . . .
H1 H 0.537664 0.215906 0.683010 0.064 Uiso 1 1 calc R U . . .
C2 C 0.4343(5) 0.2411(5) 0.6565(5) 0.0618(17) Uani 1 1 d . . . . .
H2 H 0.392535 0.212688 0.701371 0.074 Uiso 1 1 calc R U . . .
C3 C 0.4977(4) 0.3154(4) 0.5419(4) 0.0526(14) Uani 1 1 d . . . . .
C4 C 0.5248(4) 0.3658(4) 0.4636(4) 0.0508(14) Uani 1 1 d . . . . .
C5 C 0.5446(6) 0.4410(5) 0.3456(6) 0.064(2) Uani 1 1 d . . . . .
H5 H 0.534559 0.469900 0.298936 0.077 Uiso 1 1 calc R U . . .
C6 C 0.6192(5) 0.4348(5) 0.3599(5) 0.0564(15) Uani 1 1 d . . . . .
H6 H 0.671046 0.459160 0.324879 0.068 Uiso 1 1 calc R U . . .

loop_
_atom_site_aniso_label
_atom_site_aniso_U_11
_atom_site_aniso_U_22
_atom_site_aniso_U_33
_atom_site_aniso_U_23
_atom_site_aniso_U_13
_atom_site_aniso_U_12
Cr1 0.0437(4) 0.0437(4) 0.0316(6) 0.000 0.000 0.0219(2)
O1 0.096(4) 0.151(6) 0.111(5) -0.058(5) -0.036(4) 0.086(4)
O2 0.099(4) 0.208(8) 0.107(5) -0.102(6) -0.060(4) 0.113(6)
O3 0.072(3) 0.184(7) 0.118(5) -0.096(6) -0.031(4) 0.068(4)
N1 0.048(3) 0.052(2) 0.041(3) 0.000(2) 0.006(3) 0.024(2)
N2 0.056(3) 0.055(3) 0.037(3) -0.005(2) -0.003(2) 0.033(2)
N3 0.045(3) 0.071(3) 0.058(3) -0.019(3) -0.001(2) 0.028(2)
N4 0.072(3) 0.084(4) 0.063(4) -0.016(3) -0.021(3) 0.054(3)
N5 0.079(4) 0.140(7) 0.103(5) -0.084(5) -0.038(5) 0.072(5)
C1 0.058(4) 0.058(3) 0.032(3) -0.002(3) 0.004(3) 0.021(3)
C2 0.053(3) 0.069(4) 0.054(5) -0.013(4) 0.006(3) 0.023(3)
C3 0.048(3) 0.067(4) 0.044(3) -0.014(3) -0.003(2) 0.030(3)
C4 0.054(3) 0.052(3) 0.050(4) -0.009(3) -0.009(3) 0.029(2)
C5 0.088(5) 0.066(4) 0.052(5) -0.005(3) -0.020(4) 0.049(4)
C6 0.070(4) 0.059(4) 0.048(4) -0.001(3) -0.007(3) 0.038(3)

_geom_special_details            
;
 All esds (except the esd in the dihedral angle between two l.s. planes)
 are estimated using the full covariance matrix.  The cell esds are taken
 into account individually in the estimation of esds in distances, angles
 and torsion angles; correlations between esds in cell parameters are only
 used when they are defined by crystal symmetry.  An approximate (isotropic)
 treatment of cell esds is used for estimating esds involving l.s. planes.
;
loop_
_geom_bond_atom_site_label_1
_geom_bond_atom_site_label_2
_geom_bond_distance
_geom_bond_site_symmetry_2
_geom_bond_publ_flag
Cr1 N1 2.031(6) 2_655 y
Cr1 N1 2.031(6) . y
Cr1 N1 2.031(6) 3_665 y
Cr1 N2 2.024(7) 2_655 y
Cr1 N2 2.024(7) . y
Cr1 N2 2.024(7) 3_665 y
O1 N5 1.239(11) . ?
O2 N5 1.245(7) . ?
O3 N5 1.217(10) . ?
N1 C1 1.384(9) . ?
N1 C3 1.310(10) . ?
N2 C4 1.351(9) . ?
N2 C6 1.381(10) . ?
N3 H3 0.8800 . ?
N3 C2 1.344(11) . ?
N3 C3 1.331(9) . ?
N4 H4 0.8800 . ?
N4 C4 1.332(8) . ?
N4 C5 1.361(12) . ?
C1 H1 0.9500 . ?
C1 C2 1.361(11) . ?
C2 H2 0.9500 . ?
C3 C4 1.443(8) . ?
C5 H5 0.9500 . ?
C5 C6 1.360(12) . ?
C6 H6 0.9500 . ?

loop_
_geom_angle_atom_site_label_1
_geom_angle_atom_site_label_2
_geom_angle_atom_site_label_3
_geom_angle
_geom_angle_site_symmetry_1
_geom_angle_site_symmetry_3
_geom_angle_publ_flag
N1 Cr1 N1 94.5(2) . 3_665 y
N1 Cr1 N1 94.5(2) 2_655 . y
N1 Cr1 N1 94.5(2) 2_655 3_665 y
N2 Cr1 N1 92.64(16) . 3_665 y
N2 Cr1 N1 80.41(18) . . y
N2 Cr1 N1 80.41(18) 2_655 2_655 y
N2 Cr1 N1 171.54(17) . 2_655 y
N2 Cr1 N1 92.64(16) 2_655 . y
N2 Cr1 N1 171.54(17) 3_665 . y
N2 Cr1 N1 80.41(18) 3_665 3_665 y
N2 Cr1 N1 92.64(16) 3_665 2_655 y
N2 Cr1 N1 171.54(17) 2_655 3_665 y
N2 Cr1 N2 93.0(3) 3_665 . y
N2 Cr1 N2 93.0(3) 2_655 . y
N2 Cr1 N2 93.0(3) 2_655 3_665 y
C1 N1 Cr1 138.7(5) . . ?
C3 N1 Cr1 114.1(5) . . ?
C3 N1 C1 107.1(6) . . ?
C4 N2 Cr1 113.0(5) . . ?
C4 N2 C6 106.4(6) . . ?
C6 N2 Cr1 140.4(5) . . ?
C2 N3 H3 126.0 . . ?
C3 N3 H3 126.0 . . ?
C3 N3 C2 107.9(6) . . ?
C4 N4 H4 125.6 . . ?
C4 N4 C5 108.8(7) . . ?
C5 N4 H4 125.6 . . ?
O1 N5 O2 122.1(8) . . ?
O3 N5 O1 119.8(6) . . ?
O3 N5 O2 118.1(9) . . ?
N1 C1 H1 126.6 . . ?
C2 C1 N1 106.8(8) . . ?
C2 C1 H1 126.6 . . ?
N3 C2 C1 107.7(7) . . ?
N3 C2 H2 126.2 . . ?
C1 C2 H2 126.2 . . ?
N1 C3 N3 110.5(6) . . ?
N1 C3 C4 116.4(6) . . ?
N3 C3 C4 133.1(7) . . ?
N2 C4 C3 115.8(6) . . ?
N4 C4 N2 109.5(7) . . ?
N4 C4 C3 134.6(7) . . ?
N4 C5 H5 126.5 . . ?
C6 C5 N4 106.9(8) . . ?
C6 C5 H5 126.5 . . ?
N2 C6 H6 125.8 . . ?
C5 C6 N2 108.4(8) . . ?
C5 C6 H6 125.8 . . ?

loop_
_geom_torsion_atom_site_label_1
_geom_torsion_atom_site_label_2
_geom_torsion_atom_site_label_3
_geom_torsion_atom_site_label_4
_geom_torsion
_geom_torsion_site_symmetry_1
_geom_torsion_site_symmetry_2
_geom_torsion_site_symmetry_3
_geom_torsion_site_symmetry_4
_geom_torsion_publ_flag
Cr1 N1 C1 C2 177.9(6) . . . . ?
Cr1 N1 C3 N3 -178.0(4) . . . . ?
Cr1 N1 C3 C4 2.4(7) . . . . ?
Cr1 N2 C4 N4 -175.6(5) . . . . ?
Cr1 N2 C4 C3 4.4(6) . . . . ?
Cr1 N2 C6 C5 173.6(6) . . . . ?
N1 C1 C2 N3 -0.6(9) . . . . ?
N1 C3 C4 N2 -4.6(7) . . . . ?
N1 C3 C4 N4 175.5(7) . . . . ?
N3 C3 C4 N2 175.9(7) . . . . ?
N3 C3 C4 N4 -4.1(10) . . . . ?
N4 C5 C6 N2 0.5(9) . . . . ?
C1 N1 C3 N3 0.4(8) . . . . ?
C1 N1 C3 C4 -179.3(5) . . . . ?
C2 N3 C3 N1 -0.7(8) . . . . ?
C2 N3 C3 C4 178.8(7) . . . . ?
C3 N1 C1 C2 0.1(9) . . . . ?
C3 N3 C2 C1 0.8(8) . . . . ?
C4 N2 C6 C5 -0.5(8) . . . . ?
C4 N4 C5 C6 -0.4(9) . . . . ?
C5 N4 C4 N2 0.1(7) . . . . ?
C5 N4 C4 C3 -180.0(6) . . . . ?
C6 N2 C4 N4 0.2(7) . . . . ?
C6 N2 C4 C3 -179.7(5) . . . . ?

_shelx_res_file                  
;
TITL jc223_auto_a.res in R3c
    jc228.res
    created by SHELXL-2019/2 at 15:36:27 on 02-Feb-2023
REM Old TITL jc223_auto_a.res in R-3c
REM SHELXT solution in R3c: R1 0.133, Rweak 0.006, Alpha 0.005
REM <I/s> 0.811 for 94 systematic absences, Orientation as input
REM Flack x = 0.468 ( 0.005 ) from 602 Parsons' quotients
REM Formula found by SHELXT: C27 Cr N3 O12
CELL 1.54184 17.2169 17.2169 15.7297 90 90 120
ZERR 6 0.0003 0.0003 0.0004 0 0 0
LATT -3
SYMM -Y,+X-Y,+Z
SYMM +Y-X,-X,+Z
SYMM -Y,-X,0.5+Z
SYMM +Y-X,+Y,0.5+Z
SYMM +X,+X-Y,0.5+Z
SFAC C H Cr N O
UNIT 108 108 6 90 54

L.S. 4
PLAN  5
TEMP -153
CONF
BOND
list 4
MORE -1
BOND $H
fmap 2
acta
TWIN -1 0 0 0 -1 0 0 0 -1 2
OMIT -2 5 -1
OMIT -3 5 1
REM <olex2.extras>
REM <HklSrc "%.\\JC228.hkl">
REM </olex2.extras>

WGHT    0.097900    3.109800
BASF   0.41925
FVAR       2.19061
CR1   3    0.666667    0.333333    0.504353    10.33333    0.04373    0.04373 =
         0.03157    0.00000    0.00000    0.02186
O1    5    0.309540    0.352432    0.562817    11.00000    0.09567    0.15105 =
         0.11092   -0.05770   -0.03582    0.08587
O2    5    0.206000    0.358089    0.488583    11.00000    0.09929    0.20764 =
         0.10723   -0.10199   -0.06040    0.11285
O3    5    0.309388    0.346881    0.427907    11.00000    0.07243    0.18412 =
         0.11810   -0.09608   -0.03080    0.06840
N1    4    0.552307    0.290302    0.572792    11.00000    0.04799    0.05193 =
         0.04061    0.00029    0.00603    0.02395
N2    4    0.606714    0.387001    0.434077    11.00000    0.05578    0.05497 =
         0.03690   -0.00464   -0.00256    0.03269
N3    4    0.425913    0.287137    0.591610    11.00000    0.04534    0.07148 =
         0.05754   -0.01888   -0.00130    0.02818
AFIX  43
H3    2    0.380923    0.296865    0.583413    11.00000   -1.20000
AFIX   0
N4    4    0.487091    0.397991    0.410942    11.00000    0.07193    0.08422 =
         0.06269   -0.01598   -0.02060    0.05415
AFIX  43
H4    2    0.433735    0.392365    0.417346    11.00000   -1.20000
AFIX   0
N5    4    0.274566    0.351328    0.493675    11.00000    0.07897    0.14003 =
         0.10327   -0.08371   -0.03817    0.07209
C1    1    0.513580    0.242545    0.646488    11.00000    0.05818    0.05829 =
         0.03225   -0.00233    0.00408    0.02138
AFIX  43
H1    2    0.537664    0.215906    0.683010    11.00000   -1.20000
AFIX   0
C2    1    0.434345    0.241103    0.656545    11.00000    0.05254    0.06916 =
         0.05355   -0.01271    0.00571    0.02274
AFIX  43
H2    2    0.392535    0.212688    0.701371    11.00000   -1.20000
AFIX   0
C3    1    0.497655    0.315409    0.541896    11.00000    0.04791    0.06690 =
         0.04430   -0.01350   -0.00272    0.02963
C4    1    0.524753    0.365786    0.463590    11.00000    0.05434    0.05156 =
         0.04985   -0.00910   -0.00880    0.02908
C5    1    0.544600    0.441017    0.345626    11.00000    0.08761    0.06605 =
         0.05171   -0.00475   -0.02042    0.04858
AFIX  43
H5    2    0.534559    0.469900    0.298936    11.00000   -1.20000
AFIX   0
C6    1    0.619189    0.434788    0.359928    11.00000    0.06997    0.05880 =
         0.04784   -0.00107   -0.00692    0.03785
AFIX  43
H6    2    0.671046    0.459160    0.324879    11.00000   -1.20000
AFIX   0
HKLF 4


REM  jc223_auto_a.res in R3c
REM wR2 = 0.1500, GooF = S = 1.126, Restrained GooF = 1.126 for all data
REM R1 = 0.0502 for 1474 Fo > 4sig(Fo) and 0.0533 for all 1612 data
REM 131 parameters refined using 1 restraints

END

WGHT      0.0979      3.1098

REM Highest difference peak  0.648,  deepest hole -0.451,  1-sigma level  0.060
Q1    1   0.3334  0.3130  0.3376  11.00000  0.05    0.65
Q2    1   0.1759  0.2993  0.5228  11.00000  0.05    0.39
Q3    1   0.3158  0.2724  0.6313  11.00000  0.05    0.30
Q4    1   0.2390  0.3035  0.5309  11.00000  0.05    0.25
Q5    1   0.3849  0.4111  0.3904  11.00000  0.05    0.25
;
_shelx_res_checksum              55113
_shelx_hkl_file                  
;
   0   0 -18 613.355 193.305  33
   0   0 -15 223.145 300.904  76
   0   0 -15 254.319 306.126  33
   0   0 -15 376.750 309.826  92
   0   0 -15 9.71461 295.068  93
   0   0 -15 44.4401 268.303  86
   0   0 -15-40.9424 268.631  89
   0   0 -15-40.4968 295.981  84
   0   0 -15 1333.16 392.248  82
   0   0 -15 129.811 256.752  78
   0   0 -15 68.0175 278.446  31
   0   0 -12 98612.9 2066.31  76
   0   0 -12 98094.6 2042.17  33
   0   0 -12 94315.0 2047.78  92
   0   0 -12 90052.0 1985.65  93
   0   0 -12 109940. 2187.34  31
   0   0 -12 92322.9 2032.57  86
   0   0 -12 98803.9 2036.75  78
   0   0 -12 91135.7 1965.16  77
   0   0 -12 103010. 2007.28  39
   0   0 -12 83201.0 1933.76  89
   0   0 -12 106195. 1985.67  82
   0   0  -9 188.656 190.378  38
   0   0  -9-56.2339 191.578  39
   0   0  -9 14.5249 192.327  85
   0   0  -9 7.08185 196.088  86
   0   0  -9 28.9125 226.314  76
   0   0  -9 116.488 163.372  67
   0   0  -9 33.0597 162.062  63
   0   0  -9 99.6781 189.934  89
   0   0  -9-46.0466 233.412  31
   0   0  -9 97.8224 179.682  77
   0   0  -9 20.0206 181.727  78
   0   0  -9-28.0619 194.886  33
   0   0  -6 11892.8 396.957  77
   0   0  -6 10911.8 386.624  78
   0   0  -6 10770.3 399.031  79
   0   0  -6 9237.31 336.588  38
   0   0  -6 8900.87 350.342  39
   0   0  -6 10521.2 418.524  76
   0   0  -6 10047.3 351.803  67
   0   0  -6 10392.9 384.374  65
   0   0  -6 11597.2 410.116  85
   0   0  -6 11226.6 400.039  86
   0   0  -6 8858.45 336.509  29
   0   0  -6 9506.25 397.780  31
   0   0  -6 8948.32 365.870  34
   0   0  -6 9327.05 319.342  32
   0   0  -6 12303.7 404.044  89
   0   0  -6 8648.79 307.069  23
   0   0  -3 34.9556 87.8471  83
   0   0  -3 1.91792 102.220  79
   0   0  -3-12.6675 87.5936  77
   0   0  -3 44.6598 72.5129  32
   0   0  -3 55.8142 91.3419  65
   0   0  -3 215.820 90.1365  67
   0   0  -3 10.9078 86.6643  63
   0   0  -3 208.254 88.2433  59
   0   0  -3 79.8099 81.9337  23
   0   0  -3 24.3922 77.6918  89
   0   0  -3 49.5599 85.6378  29
   0   0   3 18.0918 90.9876  13
   0   0   3-0.57139 39.4984  53
   0   0   3 29.8081 61.3788  48
   0   0   3 1.79144 33.0624  44
   0   0   3 9.52818 38.8487  46
   0   0   3 1.70016 49.6951  45
   0   0   3 7.35346 38.9412  71
   0   0   3 18.7365 29.4518  54
   0   0   3 66.3598 36.0800  55
   0   0   3 22.8483 66.0763  12
   0   0   3 37.0480 83.7778   7
   0   0   3 40.8201 78.1502   4
   0   0   3-8.71739 53.1885  43
   0   0   6 5233.10 214.109   6
   0   0   6 7040.09 206.369   9
   0   0   6 6592.77 252.321  10
   0   0   6 6900.08 205.835  11
   0   0   6 6016.01 219.107   2
   0   0   6 7222.79 222.502   1
   0   0   6 7190.63 236.954   7
   0   0   6 6073.62 180.441  16
   0   0   6 5771.07 182.918  14
   0   0   6 6957.11 253.939  12
   0   0   6 7902.46 280.301  13
   0   0   6 5184.06 160.424  18
   0   0   6 7368.89 183.122  26
   0   0   6 7257.43 161.468  25
   0   0   6 5782.03 155.142  24
   0   0   6 10033.9 190.642  75
   0   0   6 7279.69 199.068  50
   0   0   6 9463.39 185.832  52
   0   0   6 8248.72 156.162  51
   0   0   6 8088.26 255.793  49
   1  -1 -16 1358.87 340.801  76
   0   1 -16 1767.27 360.464  76
   1  -1 -16 1773.83 305.734  33
  -1   0 -16 1645.30 320.663  33
   0   1 -16 1418.51 331.125  33
   1  -1 -16 1375.08 314.437  92
  -1   0 -16 1666.60 344.430  92
   1  -1 -16 1680.64 295.311  93
   0   1 -16 1657.54 320.407  93
  -1   0 -16 1405.01 323.415  93
  -1   0 -16 1318.90 311.502  84
   1  -1 -16 3298.56 408.832  82
   0   1 -16 1292.02 312.708  84
  -1   0 -16 1448.22 319.376  86
   1  -1 -16 1526.88 291.248  84
  -1   0 -16 1906.89 326.949  89
   1  -1 -16 1520.55 320.041  89
  -1   0 -16 1958.31 332.992  78
   0   1 -16 1540.75 352.120  31
   1  -1 -13 248.870 319.827  76
   0   1 -13 187.930 324.599  76
  -1   0 -13 143.478 326.589  76
   1  -1 -13 80.3900 265.158  33
  -1   0 -13 97.0383 290.604  33
   0   1 -13-34.3332 294.813  33
  -1   0 -13-128.916 347.396  93
   0   1 -13 61.9774 306.823  93
  -1   0 -13-70.9321 316.422  92
   1  -1 -13-33.1655 309.100  92
   1  -1 -13 75.0267 270.107  93
   0   1 -13 20.8455 294.214  92
   0   1 -13 402.596 333.900  31
  -1   0 -13 309.211 332.662  31
   1  -1 -13-22.0202 312.262  31
  -1   0 -13-75.0785 283.016  89
   1  -1 -13-31.5039 291.719  89
   0   1 -13-98.2933 273.052  89
   0   1 -13 114.431 279.593  39
  -1   0 -13 145.959 290.673  39
   0   1 -13 148.513 263.253  77
  -1   0 -13 139.892 269.319  77
   0   1 -13 99.4722 271.790  78
   1  -1 -13 238.551 260.279  78
   1  -1 -13-102.217 264.313  77
  -1   0 -13 221.097 308.095  78
   0   1 -13 400.904 290.197  86
  -1   0 -13-83.8470 325.069  86
   1  -1 -13 63.6305 287.315  86
   0   1 -13-280.699 389.428  82
  -1   0 -13-144.230 344.691  84
   1  -1 -13-176.420 301.315  84
   1  -1 -13-596.936 476.200  82
  -1   0 -13 83.5147 402.268  82
  -1   0 -10 11433.4 563.990  76
   1  -1 -10 11944.2 595.327  76
   0   1 -10 11048.4 578.683  76
   0   1 -10 12816.8 544.732  67
   1  -1 -10 11931.6 515.314  67
   0   1 -10 12385.0 575.187  63
  -1   0 -10 12358.5 590.896  31
   0   1 -10 12573.5 641.768  31
  -1   0 -10 13048.8 546.837  29
   1  -1 -10 14153.0 619.269  31
   1  -1 -10 13280.0 536.586  38
   0   1 -10 11463.1 530.271  77
  -1   0 -10 11172.6 541.153  77
   1  -1 -10 11013.9 534.862  77
   0   1 -10 10641.5 528.742  78
   0   1 -10 10909.9 540.349  79
   1  -1 -10 11326.1 532.228  78
  -1   0 -10 10932.4 553.585  78
   1  -1 -10 10525.6 552.395  79
   0   1  -7-34.7119 197.021  92
   1  -1  -7 29.6571 168.442  89
  -1   0  -7 60.4522 184.912  89
   0   1  -7 63.7687 160.508  89
   0   1  -7-27.4723 184.381  85
   1  -1  -7 9.96416 182.701  86
   0   1  -7-14.9581 170.097  86
   1  -1  -7 40.0231 152.572  85
  -1   0  -7 33.5011 199.130  86
  -1   0  -7-5.45790 172.631  85
   1  -1  -7 216.295 202.877  83
  -1   0  -7 27.3624 208.929  79
  -1   0  -7 78.7863 191.893  78
   0   1  -7-71.5807 214.395  79
   0   1  -7-39.7589 166.924  77
  -1   0  -7 72.5682 175.914  77
   0   1  -7 71.4680 181.766  78
   1  -1  -7-108.034 228.521  79
   1  -1  -7 83.4657 169.568  78
   1  -1  -7 14.9276 174.452  77
   0   1  -7 14.0654 129.818  59
  -1   0  -7 60.6680 149.097  59
   0   1  -7 38.5947 238.594  76
  -1   0  -7 15.2765 217.382  76
   1  -1  -7-28.4182 239.770  76
   0   1  -7 69.7053 167.668  65
   1  -1  -7-12.8975 151.035  67
  -1   0  -7 133.079 142.999  67
  -1   0  -7 64.3407 144.263  63
   1  -1  -7 79.5335 142.870  63
   0   1  -7 20.6275 160.424  63
   0   1  -7 150.056 171.610  38
  -1   0  -7 142.075 191.281  39
   0   1  -7 9.28237 186.299  39
  -1   0  -7 123.833 187.025  38
   1  -1  -7 16.4048 207.053  38
   1  -1  -7-17.3028 177.917  39
  -1   0  -7-27.6167 221.016  31
   0   1  -7-34.6222 215.527  31
   1  -1  -7 5.44728 209.777  31
   1  -1  -7-53.9881 160.895  29
  -1   0  -7 4.18243 192.186  29
   1  -1  -7-17.6882 135.426  32
   1  -1  -7-43.3248 161.903  33
   0   1  -7 57.8180 179.507  34
   1  -1  -4 107378. 1590.90  13
   0   1  -4 111914. 1676.34  94
   1  -1  -4 111106. 1663.95  86
   0   1  -4 111565. 1679.66  85
  -1   0  -4 112942. 1685.04  85
  -1   0  -4 108707. 1601.40  38
   0   1  -4 105797. 1565.77  38
   0   1  -4 103492. 1624.84  39
  -1   0  -4 107820. 1594.60  23
   1  -1  -4 108475. 1596.61  23
   0   1  -4 111694. 1631.60  89
   1  -1  -4 115512. 1665.23  89
   1  -1  -4 108196. 1643.02  77
   0   1  -4 108953. 1646.05  79
   0   1  -4 113013. 1631.84  77
   0   1  -4 110725. 1651.94  78
  -1   0  -4 108599. 1658.65  76
   0   1  -4 109700. 1692.06  76
   0   1  -4 114064. 1676.91  65
   1  -1  -4 114738. 1603.64  64
   0   1  -4 110974. 1643.64  67
  -1   0  -4 108841. 1600.87  67
  -1   0  -4 107146. 1652.32  66
  -1   0  -4 114071. 1634.28  63
   0   1  -4 95420.5 1474.03  62
  -1   0  -4 105032. 1612.96  29
   1  -1  -4 106729. 1572.74  29
   0   1  -4 104259. 1591.16  29
  -1   0  -4 117343. 1703.71  31
   1  -1  -4 114173. 1683.19  31
   0   1  -4 111013. 1646.82  59
  -1   0  -4 109545. 1666.27  59
   0   1  -4 109995. 1551.69  48
   0   1  -4 108701. 1507.02  45
   1  -1  -4 107715. 1582.77  32
  -1   0  -4 113412. 1619.92  32
  -1   0  -4 110027. 1652.54  34
   1  -1  -1 26.3903 46.3725   5
   1  -1  -1 136.973 48.1040  10
   0   1  -1 26.5213 38.6538   8
   0   1  -1 15.5145 38.7079  43
   1  -1  -1 151.263 32.8648  78
  -1   0  -1 6.28900 30.4434  77
   0   1  -1 44.6078 26.6137  77
   0   1  -1-2.42822 30.0701  78
  -1   0  -1-6.59416 26.9348  60
   1  -1  -1 19.2370 30.4165  56
   0   1  -1 20.7952 23.7475  73
   1  -1  -1 39.1007 47.4762  76
   0   1  -1 17.6798 36.2365  67
   1  -1  -1 12.7293 33.8723  61
  -1   0  -1 1.47669 29.2438  62
  -1   0  -1 36.6893 22.9806  63
   0   1  -1 28.3438 33.8195  62
   0   1  -1 113.423 39.0366  18
  -1   0  -1 8.19770 33.5650  52
   1  -1  -1-2.11664 22.1854  52
  -1   0  -1 0.76551 36.3716  46
   1  -1  -1 10.2200 26.7211  22
   1  -1  -1 74.7520 40.4972  31
  -1   0  -1 38.4007 40.3961  31
  -1   0  -1 22.4231 29.5443  32
  -1   0   2 481240. 6300.26  25
  -1   0   2 488200. 6297.34  64
   0   1   2 495525. 6279.51  62
   1  -1   2 496875. 6311.98  61
  -1   0   2 492571. 6298.52  62
  -1   0   2 468600. 6352.95  13
   1  -1   2 412896. 6297.53  19
  -1   0   2 477728. 6364.16  12
   0   1   2 507003. 6300.76  58
  -1   0   2 502863. 6308.07  55
  -1   0   2 495484. 6311.50  60
   0   1   2 500723. 6292.67  57
   0   1   2 486314. 6292.29  74
  -1   0   2 500373. 6310.84  75
  -1   0   2 453469. 6325.95   4
  -1   0   2 473911. 6327.11   9
  -1   0   2 433384. 6332.14   1
  -1   0   2 432093. 6333.42   7
   0   1   2 477935. 6363.20  49
   0   1   2 473190. 6314.65  50
   1  -1   2 487372. 6327.93  45
  -1   0   5 1.27017 115.069  26
  -1   0   5 82.0904 65.7357  25
   1  -1   5-5.43469 92.7577   8
  -1   0   5 21.7102 114.631   1
  -1   0   5 6.13583 118.258   7
  -1   0   5 2.31876 103.133   3
  -1   0   5 35.4972 103.448  12
  -1   0   5 51.6458 103.502   9
  -1   0   5 17.4387 34.6003  61
   0   1   5 2.86070 42.6554  56
   1  -1   5 43.5306 78.1970  19
  -1   0   5 14.9124 130.691  13
   0   1   5 46.7886 34.9486  16
   1  -1   5 1.43701 75.3572  14
   1  -1   5-15.9993 74.5812  71
   1  -1   5 23.4688 82.9120  43
   0   1   5 14.8798 51.9404  44
   0   1   5 56.6988 69.5513  48
   0   1   5 37.3537 68.0322  50
   0   1   5 1.43837 58.8087  47
   0   1   5 40.1858 52.0442  45
  -1   0   5 22.3595 67.0541  53
   0   1   5 28.7149 87.5059  49
   0   1   5 45.8913 49.4885  74
  -1   0   8 4103.67 255.648   5
  -1   0   8 3482.14 257.597  10
  -1   0   8 4098.99 243.953   3
   1  -1   8 4212.60 272.697  13
   1   0 -17 174.373 217.736  33
   0  -1 -17 217.621 212.238  33
  -1   1 -17 165.859 212.906  33
   0  -1 -17 1937.84 304.800  89
  -1   1 -17 51.7449 235.054  93
   0  -1 -17 306.550 218.287  93
   0  -1 -17 381.408 222.582  84
  -1   1 -17 215.455 233.442  84
   1   0 -17 298.519 208.496  84
   1   0 -17 182.286 245.617  76
   1   0 -14 47073.4 1386.03  76
   0  -1 -14 48551.3 1347.26  76
  -1   1 -14 45345.0 1303.32  76
   0  -1 -14 49197.5 1357.54  31
  -1   1 -14 40498.0 1304.34  33
   0  -1 -14 42982.8 1255.86  33
   1   0 -14 42408.0 1284.73  33
   1   0 -14 40143.8 1219.19  89
  -1   1 -14 38753.4 1226.09  89
   0  -1 -14 41418.3 1280.70  89
   1   0 -14 45527.0 1296.47  92
   0  -1 -14 43918.1 1351.06  92
  -1   1 -14 44619.8 1328.39  92
  -1   1 -14 45120.9 1331.10  93
   1   0 -14 47148.5 1272.60  93
   0  -1 -14 47329.5 1292.81  93
   1   0 -14 40596.4 1233.01  84
   1   0 -14 47350.2 1319.51  86
  -1   1 -14 46966.5 1373.63  86
   0  -1 -14 45871.6 1363.84  86
   0  -1 -14 46875.7 1303.43  84
  -1   1 -14 45162.1 1358.50  84
   0  -1 -14 43100.1 1273.54  77
   1   0 -14 47051.2 1262.37  78
  -1   1 -14 46587.2 1324.48  78
   1   0 -14 44032.7 1243.29  77
   0  -1 -14 49650.9 1326.92  78
  -1   1 -14 48130.1 1305.10  39
   1   0 -14 48950.0 1416.07  31
  -1   1 -14 47382.0 1391.16  31
  -1   1 -14 53440.9 1226.14  82
   1   0 -14 50370.9 1268.04  82
   0  -1 -14 52358.0 1299.49  82
   0  -1 -11-354.388 393.793  82
  -1   1 -11-292.616 336.047  82
   0  -1 -11 55.3173 212.992  39
   1   0 -11-76.8108 214.415  39
  -1   1 -11-129.751 235.151  39
   1   0 -11-35.1630 224.299  92
  -1   1 -11-150.153 269.465  92
   1   0 -11-41.5954 249.556  93
   0  -1 -11 114.603 215.623  77
   1   0 -11-8.98796 255.706  79
  -1   1 -11 24.5909 208.340  77
   1   0 -11-24.7023 199.699  77
   0  -1 -11 43.0126 251.118  79
   1   0 -11-112.933 215.529  78
   0  -1 -11 26.3699 231.103  78
  -1   1 -11 45.8962 242.651  78
  -1   1 -11-26.5980 243.467  76
   1   0 -11 49.2718 284.675  76
   0  -1 -11 91.2435 259.586  76
   1   0 -11 56.8800 195.803  67
  -1   1 -11-10.0570 222.085  85
   0  -1 -11-48.4279 227.248  86
  -1   1 -11-143.717 243.994  86
   1   0 -11 77.3507 217.165  86
  -1   1 -11-121.137 241.926  89
   1   0 -11-58.7791 223.960  89
   0  -1 -11 109.874 216.292  89
   1   0 -11 141.774 277.159  31
  -1   1 -11 10.0069 273.881  31
   0  -1 -11 82.3394 275.594  31
  -1   1 -11 9.81865 254.366  33
   0  -1 -11-8.48710 209.756  33
   1   0 -11-27.4257 232.357  33
  -1   1  -8 3201.36 289.789  89
   0  -1  -8 3537.36 302.061  89
   1   0  -8 3032.13 276.290  89
   0  -1  -8 3647.05 263.957  23
   1   0  -8 3705.60 243.091  23
   1   0  -8 3212.40 302.829  92
  -1   1  -8 3133.15 305.435  85
   1   0  -8 3105.27 285.478  85
   0  -1  -8 2999.78 303.322  86
   1   0  -8 3054.97 292.723  86
   0  -1  -8 3125.84 290.896  85
  -1   1  -8 3101.63 311.259  86
  -1   1  -8 3260.30 355.708  82
   0  -1  -8 3169.72 290.138  78
   1   0  -8 3300.56 287.232  77
   0  -1  -8 2913.88 310.764  79
  -1   1  -8 3439.16 293.120  77
  -1   1  -8 2889.90 300.228  79
   1   0  -8 2867.37 281.636  78
   1   0  -8 3020.36 324.209  79
   0  -1  -8 3084.49 287.448  77
  -1   1  -8 3399.93 312.010  78
  -1   1  -8 3427.57 314.032  39
   0  -1  -8 3769.20 302.862  39
   0  -1  -8 3894.50 305.082  38
   1   0  -8 3766.38 294.047  38
   1   0  -8 3409.56 294.833  39
  -1   1  -8 3489.55 331.044  76
  -1   1  -8 3498.98 267.432  67
   1   0  -8 3710.63 288.423  67
   1   0  -8 3355.07 292.310  63
  -1   1  -8 3512.58 292.060  63
  -1   1  -8 3563.04 282.695  29
   0  -1  -8 3789.21 294.701  29
  -1   1  -8 3777.82 356.672  31
  -1   1  -8 3341.11 277.155  59
   0  -1  -8 3619.22 298.107  33
   0  -1  -8 3675.25 262.924  32
  -1   1  -8 3756.62 327.753  34
   1   0  -5 106.011 84.3121   8
  -1   1  -5-3.79024 115.121  94
   0  -1  -5 47.3798 122.987  95
   0  -1  -5 56.8729 112.430  89
  -1   1  -5 114.506 98.8202  89
   1   0  -5 3.04251 102.214  89
   1   0  -5 60.2907 90.8691  23
   0  -1  -5 49.9039 111.194  23
  -1   1  -5-3.60050 122.964  86
   1   0  -5 38.3325 123.665  85
   1   0  -5 46.6160 110.358  86
   0  -1  -5 69.2902 129.675  86
  -1   1  -5 19.0605 112.261  85
   0  -1  -5 34.7944 98.6826  85
   0  -1  -5 28.6126 110.829  83
   1   0  -5 69.4868 121.810  83
  -1   1  -5 48.5659 119.287  39
   0  -1  -5-8.38253 135.533  38
  -1   1  -5 50.1480 110.835  38
   1   0  -5 20.9256 122.862  39
   0  -1  -5 15.1924 117.311  39
   0  -1  -5-36.7666 143.379  76
  -1   1  -5-10.6083 160.639  76
   1   0  -5 52.5571 158.309  76
   1   0  -5 32.0474 118.617  67
   0  -1  -5 58.1561 136.916  66
   1   0  -5-7.13450 101.960  65
  -1   1  -5-26.5031 105.180  65
   0  -1  -5 40.9095 101.910  67
  -1   1  -5 83.4751 112.344  67
   0  -1  -5 59.5961 98.4212  63
  -1   1  -5 35.8425 111.041  63
   1   0  -5 47.3414 101.582  63
   1   0  -5 18.3322 128.938  31
  -1   1  -5 136.141 129.106  29
   1   0  -5 20.3568 106.803  29
   0  -1  -5 97.4247 122.140  29
   0  -1  -5 3.64783 133.145  31
  -1   1  -5-3.80026 148.444  31
  -1   1  -5 76.9812 110.816  59
   0  -1  -5 58.9081 103.254  59
   1   0  -5 23.8558 89.8284  59
   1   0  -5 27.8281 117.142  77
   0  -1  -5-3.33057 129.882  79
   0  -1  -5-13.4106 118.023  78
  -1   1  -5 114.152 129.667  78
   1   0  -5-42.9467 148.507  79
   1   0  -5-34.5899 107.739  78
   0  -1  -5-6.75713 106.325  77
  -1   1  -5 12.0917 131.167  79
  -1   1  -5 36.4720 103.575  77
   1   0  -5 14.4499 76.1946  32
   0  -1  -5 39.4607 98.6134  32
   1   0  -5 19.8914 124.938  34
  -1   1  -5 20.5362 120.122  34
   0  -1  -5 3.28660 110.905  33
   0  -1  -2 524859. 6352.87  51
  -1   1  -2 501141. 6413.21  48
  -1   1  -2 496811. 6393.51  45
   0  -1  -2 516495. 6329.21  52
   0  -1  -2 485824. 6429.91  49
  -1   1  -2 497276. 6432.44  78
  -1   1  -2 497417. 6411.72  79
   0  -1  -2 503174. 6427.10  78
   1   0  -2 506736. 6406.57  77
   0  -1  -2 501877. 6432.34  79
   1   0  -2 499086. 6362.94  54
   1   0  -2 448169. 6332.15  57
   0  -1  -2 502768. 6432.38  59
  -1   1  -2 505685. 6430.05  76
   0  -1  -2 504637. 6443.34  76
   1   0  -2 507373. 6336.80  72
  -1   1  -2 491172. 6420.79  67
   0  -1  -2 496977. 6406.01  66
   0  -1  -2 490882. 6379.66  67
   1   0  -2 494600. 6359.55  62
   0  -1  -2 479419. 6348.17  61
  -1   1  -2 419364. 6361.15  61
   0  -1  -2 505543. 6411.82  64
   1   0  -2 473073. 6421.25  13
   1   0  -2 485721. 6369.12  20
   0  -1  -2 486400. 6351.36  13
  -1   1  -2 413598. 6356.74  16
  -1   1  -2 465584. 6415.99  21
  -1   1  -2 474558. 6357.78  22
   1   0  -2 485226. 6358.60  32
   0  -1  -2 481612. 6409.13  10
   0  -1  -2 476967. 6395.17   6
   0  -1  -2 482905. 6328.00   1
   0  -1  -2 489197. 6356.98   3
   1   0  -2 469800. 6401.94   4
   0  -1  -2 489691. 6378.49   5
   0  -1  -2 486081. 6328.28   7
   0  -1  -2 474122. 6394.34   2
   1   0  -2 462060. 6414.34   7
  -1   1  -2 485077. 6431.86  31
   1   0   1 43.2630 33.6040  23
  -1   1   1 165.009 56.6368  27
   0  -1   1 14.4203 36.6611  24
   0  -1   1 25.3911 38.5294  62
  -1   1   1 126.129 38.1277  61
   1   0   1 19.2604 28.8580  64
   1   0   1 13.9756 25.4345  62
  -1   1   1 23.1179 58.4522  28
   1   0   1 5.78300 27.2002  60
   1   0   1 7.67413 21.7261  55
   0  -1   1 10.7016 27.3991  58
   0  -1   1-0.71281 36.3413  69
  -1   1   1 52.8820 28.1255  66
   1   0   1 24.5173 23.8871  68
   0  -1   1 37.5893 36.2938  71
   1   0   1 6.73386 27.4532  70
   0  -1   1 3.60767 38.1210  18
  -1   1   1 37.8981 28.8963  15
   0  -1   1 18.5502 23.7815  47
   1   0   1 4.40699 29.4384  46
   1   0   1 1.90423 32.2203  51
   1   0   1 4.24686 31.7419  44
  -1   1   1 30.9331 27.0380  45
  -1   1   4 104819. 1360.62  26
   0  -1   4 88517.2 1394.12  24
  -1   1   4 108664. 1419.82  54
   0  -1   4 107753. 1428.11  69
   1   0   4 106732. 1376.86  70
   0  -1   4 98565.2 1385.51  61
  -1   1   4 99614.1 1340.63  62
  -1   1   4 90688.3 1350.80  61
  -1   1   4 105049. 1529.74  10
   1   0   4 98202.8 1336.39  11
  -1   1   4 107467. 1466.18   3
   1   0   4 92519.1 1370.17   5
  -1   1   4 100753. 1492.38   2
  -1   1   4 104116. 1443.04  11
   1   0   4 102668. 1370.87   3
   0  -1   4 88626.5 1413.04  16
   0  -1   4 90721.0 1403.45  18
   1   0   4 103026. 1412.83  12
   0  -1   4 103641. 1510.42  13
   1   0   4 106407. 1432.57  13
   1   0   4 106003. 1387.33  15
   0  -1   4 91947.2 1375.76  20
   1   0   4 109509. 1403.97  52
   1   0   4 104036. 1429.20  45
   1   0   4 108062. 1408.49  51
   1   0   4 107136. 1473.59  48
   1   0   4 107101. 1421.09  44
  -1   1   4 99232.0 1408.54  28
   0  -1   7 96.5601 111.875  10
   0  -1   7 19.7387 137.861   9
  -1   1   7 91.3648 133.442   6
   0  -1   7 47.0750 156.396   4
   0  -1   7-47.4126 157.720   7
  -1   1   7 71.3758 125.106  10
   0  -1   7 33.4972 127.520  12
   0  -1   7 9.12202 130.252   3
   0  -1   7 43.1230 121.893   5
  -1   1   7 49.5368 130.426   2
   0  -1   7 94.3691 96.1882  49
  -1   1   7 8.34578 79.5237  53
  -1   1   7-7.11671 130.124  49
  -1   1   7-36.6477 114.516  50
  -1   1   7-1.76741 77.7568  47
   0  -1   7-18.9257 115.252  16
   0  -1   7-47.4288 177.438  13
   0  -1   7 66.1453 112.570  14
  -1   1   7 18.9687 88.8174  18
   0   2 -17 138.590 234.207  76
   0   2 -17-147.126 245.577  33
   2  -2 -17 248.083 189.212  33
  -2   0 -17 168.895 202.115  33
  -2   0 -17 202.509 240.469  92
   0   2 -17 287.618 216.694  93
  -2   0 -17 206.294 233.077  93
  -2   0 -17 131.721 226.804  84
  -2   0 -17 293.071 241.877  86
   0   2 -17-7.27809 214.684  84
   0   2 -17 359.916 264.108  31
   2  -2 -14 14404.0 770.193  76
   0   2 -14 13984.0 737.538  76
  -2   0 -14 14062.1 671.833  76
   0   2 -14 11810.5 726.666  33
  -2   0 -14 13531.7 695.483  31
   2  -2 -14 13703.8 710.223  31
  -2   0 -14 12553.7 673.270  33
   2  -2 -14 12000.4 630.530  33
   2  -2 -14 14139.0 717.425  92
   0   2 -14 13278.1 695.334  93
   0   2 -14 14032.5 701.881  92
   2  -2 -14 14348.3 665.719  93
  -2   0 -14 14986.6 765.274  93
  -2   0 -14 14251.4 797.288  92
   0   2 -14 14661.9 812.149  31
   0   2 -14 13944.5 661.620  89
  -2   0 -14 13019.7 713.097  89
   2  -2 -14 14071.6 718.290  89
  -2   0 -14 21262.4 746.803  82
   0   2 -14 17609.0 659.537  82
   2  -2 -14 15172.2 786.880  82
  -2   0 -14 14746.2 711.369  39
   0   2 -14 14741.3 698.338  39
  -2   0 -14 14431.2 804.204  86
   2  -2 -14 14632.1 677.855  84
   2  -2 -14 14380.4 696.637  86
  -2   0 -14 13423.5 727.406  84
   0   2 -14 11641.5 691.636  84
   0   2 -14 14837.7 709.303  86
   2  -2 -14 14071.7 703.844  77
  -2   0 -14 13837.7 688.198  77
  -2   0 -14 15069.8 781.194  78
   0   2 -14 13587.1 667.750  78
   2  -2 -11-34.1518 210.143  86
   0   2 -11 29.9792 217.235  85
  -2   0 -11 66.6818 271.830  86
   0   2 -11 102.260 216.593  86
  -2   0 -11-18.6269 217.517  89
   2  -2 -11-35.9778 204.176  89
   0   2 -11-31.9392 210.315  89
   0   2 -11-325.787 332.542  82
  -2   0 -11-240.930 342.594  82
   2  -2 -11-55.8673 247.958  84
   0   2 -11 33.8113 241.971  39
   2  -2 -11 67.9813 245.136  38
  -2   0 -11 8.82331 247.093  39
   2  -2 -11 63.7225 241.505  77
  -2   0 -11 191.141 264.015  78
   0   2 -11 67.8856 205.051  77
   2  -2 -11 184.426 219.298  78
   0   2 -11 82.4684 218.395  78
  -2   0 -11-245.318 242.192  77
   2  -2 -11 19.1810 276.217  79
   0   2 -11 228.629 247.912  79
   0   2 -11 19.2865 266.131  76
   2  -2 -11-9.86730 280.287  76
  -2   0 -11 218.489 263.112  76
   2  -2 -11 108.807 181.933  67
   0   2 -11-10.0853 218.657  63
   0   2 -11-69.4037 316.586  31
  -2   0 -11 92.1279 244.848  31
  -2   0 -11-8.25938 240.032  29
   2  -2 -11 186.360 264.720  31
   2  -2 -11 9.13917 237.649  92
   0   2 -11 58.9684 242.254  92
   2  -2 -11-53.3327 235.472  93
  -2   0 -11 206.731 241.419  33
   2  -2 -11 97.1765 191.728  33
   0   2  -8 19276.7 649.626  92
   2  -2  -8 19175.0 619.411  93
   0   2  -8 21040.8 630.248  89
  -2   0  -8 20047.9 657.011  89
   2  -2  -8 19604.1 646.755  89
   2  -2  -8 21939.9 597.810  23
   2  -2  -8 19895.6 647.610  84
  -2   0  -8 20360.8 684.919  85
   2  -2  -8 18659.8 625.165  86
   0   2  -8 18956.4 632.783  86
  -2   0  -8 21546.1 734.007  86
   0   2  -8 20331.8 683.682  85
   2  -2  -8 20120.9 694.584  83
   0   2  -8 20247.5 618.266  82
  -2   0  -8 22277.4 653.341  82
   2  -2  -8 21491.4 655.531  38
   0   2  -8 21365.8 538.779  38
   0   2  -8 20197.9 645.440  39
  -2   0  -8 20900.7 657.971  39
   2  -2  -8 20939.4 609.763  39
   0   2  -8 20574.2 613.052  77
   0   2  -8 19522.4 641.306  79
   0   2  -8 19127.5 679.503  76
   0   2  -8 21892.7 703.952  65
   0   2  -8 20629.8 646.225  67
   0   2  -8 21696.6 688.730  63
  -2   0  -8 21006.6 614.885  63
   2  -2  -8 20872.6 569.211  29
   0   2  -8 20080.9 618.806  59
  -2   0  -8 20395.3 667.486  59
  -2   0  -8 21782.9 669.492  33
   2  -2  -8 21601.5 636.536  33
   2  -2  -8 21339.2 572.401  32
   0   2  -8 21920.9 715.822  34
   2  -2  -5 10.5799 148.440  13
   2  -2  -5 89.9072 118.320   4
   2  -2  -5 59.1896 127.845   7
   0   2  -5-40.1139 120.309  94
  -2   0  -5 17.2939 134.498  95
   2  -2  -5 34.5880 127.001  93
   0   2  -5 45.3022 106.385  92
  -2   0  -5 4.02875 138.916  94
   0   2  -5 35.1709 101.168  89
  -2   0  -5 14.6566 128.988  89
   2  -2  -5 34.9673 122.217  89
   0   2  -5 17.3771 28.9132  44
   0   2  -5 32.6416 93.0768  48
   2  -2  -5 71.2297 114.425  23
  -2   0  -5-21.5099 132.958  86
   0   2  -5-13.3182 119.213  86
   0   2  -5-7.68687 133.920  85
   2  -2  -5-23.0801 118.400  86
  -2   0  -5 45.7549 129.796  85
  -2   0  -5-5.77309 181.796  82
   2  -2  -5 3.22872 126.947  84
   2  -2  -5 56.2085 128.890  83
   2  -2  -5 48.5824 111.261  39
  -2   0  -5-3.34774 131.198  39
   0   2  -5 82.9497 129.553  39
   0   2  -5 23.2466 93.0418  38
   0   2  -5 57.6913 136.351  79
  -2   0  -5 87.5326 116.820  77
   2  -2  -5-12.3996 115.992  78
   0   2  -5 113.927 109.645  77
  -2   0  -5 133.238 132.819  78
   0   2  -5-9.60016 117.132  78
   2  -2  -5 23.8402 149.872  79
   0   2  -5-27.8342 166.317  76
   2  -2  -5 36.8923 163.640  76
  -2   0  -5 23.3283 143.635  76
   2  -2  -5 31.2765 122.954  77
  -2   0  -5 41.0330 159.792  66
   0   2  -5 58.1518 125.208  67
  -2   0  -5-4.52995 41.4144  61
   0   2  -5-11.4299 114.451  63
  -2   0  -5 25.2826 97.2728  63
   2  -2  -5 20.3544 86.1399  64
  -2   0  -5 9.27028 43.0804  62
   2  -2  -5 10.5954 98.5254  29
   2  -2  -5-43.0424 148.620  31
  -2   0  -5 75.4982 131.199  29
  -2   0  -5 36.3431 141.492  31
   0   2  -5 31.8682 100.290  59
   0   2  -5 21.3646 60.1778  55
  -2   0  -5 23.1452 112.606  59
   2  -2  -5 48.7448 52.8771  60
   0   2  -5 4.50747 37.3028  54
   2  -2  -5 63.3063 161.705  36
   2  -2  -5 30.4163 88.5635  32
   2  -2  -5 212.481 112.208  33
  -2   0  -5 15.1707 102.836  32
   2  -2  -2 92482.4 1311.44  56
   0   2  -2 96125.2 1331.98  21
   0   2  -2 90342.0 1301.22  81
   0   2  -2 90598.3 1332.89  43
  -2   0  -2 91919.8 1320.76  77
   2  -2  -2 94328.0 1308.46  78
   0   2  -2 92604.8 1300.68  79
   0   2  -2 92351.7 1301.30  78
  -2   0  -2 88430.8 1335.14  46
  -2   0  -2 91602.9 1316.40  52
   2  -2  -2 91170.9 1257.76  52
  -2   0  -2 89330.7 1236.78  53
  -2   0  -2 91013.9 1324.44  76
   2  -2  -2 92530.2 1353.86  76
   0   2  -2 88601.5 1330.70  67
  -2   0  -2 87974.4 1323.60  31
  -2   0  -2 91394.3 1321.88  32
   0   2  -2 89159.5 1304.39  18
   2  -2  -2 96772.1 1347.41  11
   2  -2  -2 93639.1 1376.56   5
   2  -2  -2 93935.1 1357.51   3
  -2   0  -2 90328.9 1223.64   5
  -2   0  -2 89904.0 1242.99  11
   0   2  -2 88610.5 1315.02   8
   2  -2  -2 93339.4 1392.77  10
   2  -2  -2 93300.2 1306.91  30
   2  -2  -2 98044.4 1328.10  31
  -2   0  -2 89866.5 1262.62  28
   2  -2  -2 91992.5 1329.24  61
  -2   0  -2 91075.3 1267.37  63
  -2   0  -2 93559.1 1287.51  62
   0   2   1 21.2505 58.0863  81
   2  -2   1-1.20131 79.8129   6
   2  -2   1 9.06273 72.2906   2
  -2   0   1 43.9562 77.3954  12
   0   2   1-10.3117 57.9460  73
  -2   0   1-14.1502 57.6000  51
  -2   0   1 15.5133 53.2577  46
  -2   0   1 26.7472 72.9627  62
   2  -2   1 121.359 73.5915  61
   2  -2   1 2.36205 77.9720  30
   2  -2   1 101.319 73.4341  80
   0   2   1 16.9003 64.6778  58
  -2   0   1-13.1018 66.5941  55
  -2   0   1 24.7742 33.2093  21
   0   2   1 9.39648 56.9731  16
   2  -2   1 70.2404 73.1449  15
   2  -2   1 3.99724 77.0115  17
   2  -2   4 352892. 4304.82  80
   0   2   4 328484. 4272.02  81
   0   2   4 355411. 4206.60  62
   2  -2   4 342873. 4272.39  61
  -2   0   4 325155. 4264.88  62
  -2   0   4 328083. 4337.56   1
  -2   0   4 333427. 4373.89   3
  -2   0   4 328380. 4317.02   9
   2  -2   4 334989. 4336.00   8
  -2   0   4 325766. 4281.39  26
   0   2   4 314081. 4194.92  22
  -2   0   4 335138. 4260.81  25
   0   2   4 339967. 4260.60  58
   2  -2   4 292227. 4207.15  56
  -2   0   4 341088. 4287.21  55
   0   2   4 326659. 4318.00  47
  -2   0   4 349684. 4307.07  53
  -2   0   4 343242. 4201.74  51
   2  -2   4 323868. 4308.81  17
   2  -2   4 318380. 4285.60  19
  -2   0   4 334399. 4404.12  12
   2  -2   7-20.8951 168.559  13
   2  -2   7 41.8588 109.976  15
  -2   0   7 63.1963 152.136  11
  -2   0   7 67.5060 166.088   1
  -2   0   7 30.2315 148.444   5
  -2   0   7 69.6511 156.169   3
   2  -2   7 3.06795 118.248  12
   2  -2   7 73.9146 141.938   8
  -2   0   7 10.2663 141.663  10
  -2   0   7 82.0633 148.662  12
   0   2   7 56.2224 107.214  46
  -2   0   7 59.6205 113.448  53
   0   2   7-16.9391 85.9164  44
   0   2   7-13.6398 88.2111  47
   0   2   7-31.6660 107.727  48
   0   2   7 21.0463 82.7418  54
   2  -2   7 43.7931 136.167  43
   2  -2   7 17.8396 118.354  71
  -2   1 -18 1861.12 245.793  93
  -1   2 -18 1956.53 242.037  84
  -2   1 -18 1819.98 235.908  84
  -1   2 -18 1477.43 233.697  33
   1   1 -18 1594.32 221.953  33
  -2   1 -18 1841.70 229.298  33
  -1  -1 -15 521.288 276.341  76
  -1   2 -15 291.127 295.282  76
   1   1 -15 115.030 328.853  76
   2  -1 -15 187.470 332.379  76
   1  -2 -15 325.818 303.702  76
  -2   1 -15 390.633 281.599  76
  -2   1 -15 432.168 293.538  33
  -1  -1 -15 419.923 279.909  33
  -1   2 -15 369.278 308.103  33
   1  -2 -15 393.343 262.586  33
   1   1 -15 382.818 298.429  33
   2  -1 -15 378.586 285.982  33
  -2   1 -15 98.7881 337.969  93
   1  -2 -15 240.727 298.715  92
  -1  -1 -15 451.689 314.151  93
   2  -1 -15 344.803 269.050  93
  -1   2 -15 63.2145 310.788  93
   1  -2 -15 291.136 272.286  93
  -1  -1 -15 256.871 319.327  92
   1   1 -15 388.044 287.662  93
  -2   1 -15 283.975 305.173  92
   2  -1 -15 206.916 279.098  92
  -2   1 -15 674.977 319.672  31
   1   1 -15 796.560 359.378  31
   2  -1 -15 383.747 302.667  31
  -1   2 -15 860.423 353.826  31
  -1  -1 -15-55.3492 285.250  89
   1  -2 -15-54.8992 290.854  89
  -2   1 -15 181.821 277.473  89
   2  -1 -15 409.100 276.772  89
   2  -1 -15-350.548 406.498  82
   1   1 -15 194.700 281.737  84
   1  -2 -15-134.134 403.559  82
  -1  -1 -15 475.434 305.394  84
  -2   1 -15 169.380 327.751  84
  -1   2 -15 22.3005 321.702  84
   1   1 -15 1296.26 371.305  82
  -1   2 -15 762.190 311.858  39
  -2   1 -15 703.881 305.265  39
  -1  -1 -15 145.757 310.595  86
  -2   1 -15 339.553 319.491  86
   1  -2 -15 379.208 281.445  84
  -1   2 -15 753.422 321.059  86
   1  -2 -15 180.934 284.454  86
   2  -1 -15 374.224 277.080  84
  -1  -1 -15 84.6374 247.188  78
  -2   1 -15 11.2058 282.117  78
   2  -1 -15 114.755 244.570  77
  -1   2 -15 418.915 274.042  78
  -1  -1 -15 696.346 275.832  77
   1  -2 -15 229.918 267.775  77
   1  -2 -12 8333.44 556.399  86
  -2   1 -12 8470.21 568.764  85
   2  -1 -12 8593.30 529.890  84
   1   1 -12 7669.98 504.991  86
  -1  -1 -12 8612.32 596.378  86
   2  -1 -12 8175.24 517.287  86
  -1   2 -12 7609.09 537.929  85
  -1  -1 -12 8340.12 550.235  84
  -1   2 -12 8262.52 543.929  86
  -2   1 -12 9549.44 613.587  86
   1  -2 -12 8465.19 528.077  84
  -2   1 -12 7367.12 524.373  89
   1   1 -12 7775.64 495.919  89
  -1   2 -12 7763.88 521.574  89
   1  -2 -12 9111.20 550.775  89
   2  -1 -12 6873.60 486.441  89
  -1  -1 -12 7954.65 541.829  89
  -1   2 -12 10583.9 547.594  82
   1   1 -12 9202.79 571.524  82
  -2   1 -12 9761.60 550.724  82
   1  -2 -12 8731.69 619.317  82
  -1  -1 -12 10028.5 602.815  82
  -1  -1 -12 8978.63 537.516  39
  -2   1 -12 8253.50 556.620  39
   1   1 -12 9017.81 517.286  39
   1  -2 -12 8911.68 496.435  39
   2  -1 -12 9264.47 498.450  38
  -1   2 -12 9052.73 558.175  39
   1   1 -12 7607.69 481.892  77
  -1  -1 -12 10246.2 597.380  78
   1   1 -12 8676.94 511.014  78
   1  -2 -12 8234.85 543.747  77
   2  -1 -12 8836.57 531.270  77
  -2   1 -12 9096.46 591.779  78
  -1  -1 -12 8516.43 551.704  77
   2  -1 -12 8465.14 496.571  78
   1  -2 -12 7895.72 546.555  79
  -1   2 -12 8618.83 566.764  78
  -2   1 -12 7935.36 519.363  77
   2  -1 -12 8407.45 582.453  79
  -1   2 -12 8274.34 499.243  77
   1  -2 -12 8768.06 524.127  78
   1   1 -12 8065.11 553.247  79
  -1  -1 -12 8914.99 563.012  76
   1  -2 -12 8856.79 590.637  76
  -1   2 -12 8556.31 554.896  76
  -2   1 -12 8832.01 546.077  76
   2  -1 -12 8341.97 596.402  76
   1   1 -12 8605.98 600.157  76
   2  -1 -12 8453.82 517.347  67
  -1   2 -12 9315.78 576.628  63
   1   1 -12 9562.75 654.740  31
  -1  -1 -12 9002.41 566.754  31
  -1   2 -12 9310.25 638.764  31
  -2   1 -12 9095.24 585.141  31
   2  -1 -12 9067.57 591.385  31
   1  -2 -12 9436.22 568.347  31
  -1   2 -12 8687.36 553.585  92
   1  -2 -12 8318.67 525.811  93
   2  -1 -12 8887.53 516.089  93
   1   1 -12 8851.37 540.669  92
  -2   1 -12 7678.90 562.183  92
   1  -2 -12 8489.23 587.626  92
   1   1 -12 7795.66 534.897  93
   2  -1 -12 8053.72 526.894  92
   1   1 -12 7669.86 552.123  33
  -1   2 -12 7664.17 563.153  33
   2  -1 -12 7687.00 500.837  33
   1  -2 -12 7625.59 489.513  33
  -1  -1 -12 8003.45 505.089  33
  -2   1 -12 7909.39 562.674  33
  -1   2  -9 2419.85 289.645  92
   2  -1  -9 2113.31 270.655  93
   1   1  -9 2196.04 285.860  92
   1  -2  -9 2000.28 284.492  93
   2  -1  -9 2041.40 279.170  92
   1  -2  -9 1844.11 281.431  89
  -2   1  -9 1997.27 270.354  89
  -1   2  -9 2109.75 263.423  89
  -1  -1  -9 2280.35 287.885  89
   2  -1  -9 2142.05 254.753  89
   1   1  -9 1940.70 261.193  89
   2  -1  -9 2426.69 226.709  23
   1  -2  -9 2645.67 255.764  23
  -1   2  -9 2033.83 273.032  86
   1  -2  -9 2148.63 278.936  84
  -2   1  -9 2175.07 305.950  86
  -1  -1  -9 1984.55 264.083  85
  -1  -1  -9 2403.20 315.075  86
   1   1  -9 2283.84 271.230  86
  -1   2  -9 2140.57 291.506  85
   2  -1  -9 1847.94 264.364  86
  -2   1  -9 2032.82 291.174  85
   1   1  -9 1761.92 259.446  85
   1  -2  -9 1940.74 283.518  86
  -1  -1  -9 2433.00 369.109  82
  -1   2  -9 2094.08 322.583  82
  -2   1  -9 2317.94 347.151  82
   1  -2  -9 2558.46 300.579  38
  -1   2  -9 2308.55 307.321  39
   2  -1  -9 2573.68 283.838  38
  -2   1  -9 2567.14 310.412  39
   1   1  -9 2350.69 241.464  38
  -1  -1  -9 2384.56 289.479  39
   1   1  -9 2464.14 286.948  39
   1  -2  -9 2328.84 264.012  39
   2  -1  -9 2462.92 259.374  39
  -1  -1  -9 2023.29 289.719  78
   2  -1  -9 2006.91 298.571  79
   1  -2  -9 2182.89 283.393  77
  -1  -1  -9 2220.27 279.351  77
   1  -2  -9 2162.93 294.556  79
   1  -2  -9 2313.65 267.472  78
   2  -1  -9 2525.27 264.466  78
   1   1  -9 2061.51 252.662  78
  -2   1  -9 2250.56 271.502  77
   2  -1  -9 2123.39 268.585  77
  -1   2  -9 2293.45 282.469  78
  -2   1  -9 2440.71 299.203  78
  -1   2  -9 2114.46 255.467  77
  -1  -1  -9 2525.66 311.632  76
   2  -1  -9 2165.00 321.147  76
  -1   2  -9 2163.50 306.014  76
   1   1  -9 1691.62 312.335  76
   1  -2  -9 2250.59 309.044  76
  -2   1  -9 1881.75 282.426  76
   2  -1  -9 2224.10 261.962  67
   1   1  -9 2428.75 278.376  67
   1   1  -9 2669.80 297.849  65
   1  -2  -9 2353.34 234.345  67
  -2   1  -9 2104.89 255.291  63
   1   1  -9 2378.40 276.095  63
  -1   2  -9 2077.22 270.186  63
   1   1  -9 2501.13 324.016  31
  -2   1  -9 2970.83 327.600  31
  -1  -1  -9 2609.20 302.197  31
   1  -2  -9 2569.87 295.620  31
   2  -1  -9 2430.17 306.924  31
  -2   1  -9 2483.31 287.207  29
  -1  -1  -9 2633.05 277.816  29
  -1   2  -9 2673.64 341.396  31
  -1   2  -9 2312.55 262.049  59
  -2   1  -9 2370.64 277.261  59
  -1  -1  -9 2248.41 274.569  33
   2  -1  -9 2579.13 277.676  33
  -2   1  -9 2149.98 297.021  33
  -1   2  -9 2396.76 310.617  34
   1  -2  -9 2440.79 270.681  33
  -1  -1  -6 35555.6 855.582  95
   1   1  -6 34269.8 772.704  92
  -1   2  -6 34552.6 818.117  94
  -1   2  -6 35625.3 792.668  92
  -2   1  -6 34443.0 835.615  94
   2  -1  -6 36352.6 769.766  89
  -1   2  -6 36005.6 763.762  89
   1  -2  -6 34826.3 810.397  89
  -1  -1  -6 36787.6 814.409  89
   1   1  -6 36245.0 749.895  89
  -2   1  -6 36111.2 786.547  89
   1   1  -6 34618.3 612.838  48
  -1   2  -6 35196.6 697.179  48
   2  -1  -6 35208.1 698.894  23
   2  -1  -6 35017.8 770.809  86
   1  -2  -6 33973.0 781.981  86
   1   1  -6 34294.5 796.678  85
  -2   1  -6 35390.4 829.274  85
   1   1  -6 36326.5 776.872  86
  -1   2  -6 36055.5 793.369  86
  -1  -1  -6 35457.0 806.203  85
  -1  -1  -6 35600.0 833.096  86
  -2   1  -6 36023.7 831.088  86
  -1   2  -6 35308.9 827.734  85
  -1   2  -6 32898.0 729.373  82
   1  -2  -6 35780.5 825.939  83
  -2   1  -6 34410.0 744.524  82
   2  -1  -6 35028.3 813.828  83
  -2   1  -6 33962.5 783.689  39
  -1   2  -6 34385.7 777.982  39
   1   1  -6 33986.9 751.077  39
  -1  -1  -6 34387.4 765.888  39
   2  -1  -6 34399.2 795.126  36
  -1  -1  -6 35904.8 747.991  38
   1   1  -6 35588.6 697.983  38
   1  -2  -6 35295.0 748.214  39
   2  -1  -6 35667.1 748.395  39
   1  -2  -6 33699.7 795.035  79
  -1  -1  -6 35872.9 808.380  78
  -2   1  -6 35839.1 822.521  78
  -1  -1  -6 37403.9 807.463  77
   1  -2  -6 34783.9 792.505  77
  -1   2  -6 35109.0 755.492  79
   2  -1  -6 35772.0 771.524  77
   1   1  -6 35859.3 744.458  77
   2  -1  -6 34752.0 822.440  79
  -1   2  -6 37827.8 764.621  77
  -2   1  -6 35942.0 771.648  77
   1   1  -6 35092.2 804.143  79
  -1   2  -6 34118.4 775.507  78
   2  -1  -6 34865.6 756.347  78
  -1  -1  -6 33449.3 767.890  79
   1  -2  -6 34190.9 763.828  78
   1   1  -6 34681.1 760.691  78
  -1  -1  -6 35788.3 799.711  76
  -2   1  -6 34752.9 777.314  76
  -1   2  -6 34813.8 800.253  76
   1   1  -6 34381.5 844.183  76
   1  -2  -6 35262.8 821.862  76
   2  -1  -6 34133.5 839.836  76
   1   1  -6 33837.2 779.560  67
   1  -2  -6 34918.2 740.086  64
  -1   2  -6 34867.1 760.501  67
   1  -2  -6 34919.0 722.083  67
  -2   1  -6 36951.2 772.968  63
  -2   1  -6 37034.8 840.716  31
   1   1  -6 36470.6 840.704  31
   1  -2  -6 34957.6 720.893  29
   1  -2  -6 38020.4 818.306  31
  -2   1  -6 35732.1 761.494  29
  -1  -1  -6 35011.5 764.288  29
   2  -1  -6 36379.5 819.128  31
   2  -1  -6 34580.5 682.647  29
  -1  -1  -6 37835.7 817.982  31
  -1   2  -6 36133.6 838.762  31
   1   1  -6 33449.1 733.164  59
   2  -1  -6 36065.2 679.449  32
   2  -1  -6 35825.4 781.693  33
   1  -2  -6 35759.4 725.186  32
  -2   1  -6 36572.4 808.569  34
  -1   2  -6 35419.2 812.163  34
   1   1  -6 35678.5 802.450  34
  -1  -1  -6 36158.2 786.660  33
  -1  -1  -6 36371.6 759.277  32
   1  -2  -6 37559.6 778.041  33
  -2   1  -3 101322. 1491.14  14
  -1  -1  -3 109280. 1455.03  12
   1  -2  -3 113035. 1563.87  12
  -1  -1  -3 100758. 1430.77  17
   2  -1  -3 107620. 1575.14  13
  -1   2  -3 92813.0 1484.26  18
  -1  -1  -3 107695. 1450.47  15
  -2   1  -3 91296.6 1462.97  16
   1  -2  -3 109419. 1529.87   3
   1  -2  -3 110729. 1562.76   5
  -1  -1  -3 102243. 1509.21  10
   2  -1  -3 107238. 1538.47   4
   2  -1  -3 99642.1 1549.09   1
  -1  -1  -3 105278. 1448.83   5
   2  -1  -3 104970. 1547.75   7
   1  -2  -3 108474. 1517.95  11
  -1  -1  -3 97464.2 1484.91   2
  -1  -1  -3 94371.2 1484.28   6
   2  -1  -3 108281. 1534.84   9
   1  -2  -3 109337. 1604.43  10
  -2   1  -3 115095. 1625.13  95
   1   1  -3 111121. 1567.15  92
  -1   2  -3 113527. 1611.50  94
   1  -2  -3 115410. 1616.54  95
  -1  -1  -3 110373. 1600.49  94
  -1   2  -3 110764. 1579.71  92
   1   1  -3 113153. 1547.84  89
  -1  -1  -3 115230. 1619.19  89
  -2   1  -3 111533. 1575.64  89
   1   1  -3 108191. 1579.52  85
   2  -1  -3 109490. 1565.41  86
   1  -2  -3 108735. 1580.36  86
  -2   1  -3 107341. 1610.58  86
  -1   2  -3 110398. 1581.32  86
  -1  -1  -3 113881. 1593.18  85
  -1   2  -3 103942. 1520.69  82
   1  -2  -3 109579. 1600.74  79
  -1   2  -3 117328. 1563.77  77
  -1   2  -3 106577. 1539.25  79
  -1   2  -3 108452. 1573.39  78
  -1  -1  -3 111186. 1586.54  77
   1   1  -3 105723. 1557.94  78
  -1  -1  -3 108242. 1590.94  78
   1   1  -3 110770. 1534.81  77
   2  -1  -3 108318. 1561.93  77
   1  -2  -3 108215. 1566.69  78
  -1   2  -3 105928. 1452.71  73
  -1   2  -3 111000. 1590.50  76
  -2   1  -3 107921. 1567.42  76
   1  -2  -3 109223. 1605.25  76
   2  -1  -3 113868. 1608.71  65
   1   1  -3 113098. 1459.17  70
   2  -1  -3 109656. 1499.28  64
  -1  -1  -3 109487. 1587.69  66
  -1   2  -3 106557. 1571.38  67
  -2   1  -3 113698. 1550.92  65
   1  -2  -3 106142. 1520.73  66
   1  -2  -3 108140. 1499.52  61
  -1  -1  -3 98470.7 1459.86  62
  -2   1  -3 111164. 1555.92  63
   1   1  -3 110857. 1600.76  63
  -2   1  -3 106757. 1589.48  31
   1  -2  -3 113230. 1591.22  31
   2  -1  -3 106507. 1583.12  31
   2  -1  -3 106709. 1476.92  30
   2  -1  -3 105483. 1481.05  29
  -1  -1  -3 113450. 1599.50  59
   1   1  -3 98181.7 1490.77  55
   2  -1  -3 111280. 1515.26  60
   1  -2  -3 107769. 1466.78  57
   1   1  -3 102250. 1531.48  59
  -1  -1  -3 113837. 1479.88  60
   1   1  -3 102443. 1454.27  58
   2  -1  -3 105550. 1513.61  54
   1   1  -3 105472. 1569.52  36
  -2   1  -3 106886. 1570.50  34
  -1  -1  -3 116509. 1580.86  33
   1  -2  -3 102423. 1561.30  36
  -1   2  -3 107261. 1582.97  21
   1   1  -3 106363. 1462.05  23
  -1  -1  -3 110115. 1486.09  52
   1   1  -3 108212. 1540.64  43
  -2   1  -3 110796. 1533.32  46
  -1  -1  -3 104688. 1565.82  49
  -2   1  -3 107228. 1522.71  44
  -1  -1  -3 105051. 1554.00  39
   1   1  -3 101127. 1544.39  39
   1  -2  -3 106613. 1548.54  39
  -1  -1   0 78412.0 1137.00   7
   2  -1   0 77228.8 1153.32  11
  -2   1   0 79425.8 1160.31  11
  -2   1   0 77016.9 1160.72   5
   2  -1   0 76499.1 1153.26   5
  -1  -1   0 77802.4 1132.81   4
  -1  -1   0 78731.7 1141.25   9
   2  -1   0 71148.5 1149.79   3
  -1  -1   0 89159.7 1165.05  62
   1  -2   0 90052.5 1184.44  61
  -1  -1   0 79753.9 1128.69  13
  -1  -1   0 83133.7 1136.77  18
   1   1   0 80060.0 1150.77  20
  -1   2   0 83599.9 1147.95  14
   1  -2   0 81437.0 1148.14  19
   1   1   0 86001.6 1139.22  53
   1  -2   0 84712.5 1174.95  50
   1  -2   0 81901.4 1167.10  49
  -1   2   0 86016.2 1168.93  49
   2  -1   0 80287.1 1151.20  52
  -1  -1   0 78723.9 1096.96  23
  -1  -1   0 83983.5 1139.89  24
  -1   2   0 86063.3 1150.02  56
   2  -1   0 85818.8 1170.88  60
   1   1   0 87667.3 1157.82  57
   1  -2   0 83223.0 1143.44  43
   2  -1   3 107632. 1464.93  60
   1   1   3 109269. 1482.78  57
  -1  -1   3 91992.8 1439.36  57
  -1   2   3 105157. 1484.31  56
   2  -1   3 107207. 1415.55  54
   1  -2   3 105658. 1537.00  43
  -2   1   3 104860. 1470.36  26
  -1   2   3 108125. 1453.26  22
  -1   2   3 103889. 1473.55  27
  -1  -1   3 103889. 1496.68  25
   1  -2   3 111662. 1494.26  80
  -1   2   3 105692. 1510.51  74
  -1  -1   3 105959. 1515.96  75
   2  -1   3 110602. 1485.18  72
   1   1   3 105487. 1462.20  73
  -1  -1   3 108201. 1492.85  69
   1  -2   3 111507. 1523.99  71
   1  -2   3 101680. 1496.42  61
   1   1   3 109945. 1437.74  62
  -1  -1   3 98857.1 1483.02  62
  -2   1   3 107828. 1467.27  62
  -1  -1   3 103822. 1558.19  13
  -1  -1   3 110138. 1505.60  18
  -2   1   3 106694. 1564.48  12
   1  -2   3 96083.3 1495.00  14
   2  -1   3 105247. 1492.64  15
   2  -1   3 108489. 1540.35  48
   2  -1   3 105845. 1514.06  45
   2  -1   3 108094. 1504.15  52
  -1   2   3 108375. 1590.61  49
  -1   2   3 106362. 1546.71  50
  -1  -1   3 105091. 1501.35  53
   2  -1   3 103842. 1457.94  30
  -2   1   3 102953. 1582.40  10
  -2   1   3 99847.3 1530.51  11
   1  -2   3 100304. 1511.73   8
  -1  -1   3 101092. 1526.04   9
  -1   2   3 103602. 1546.56   6
  -1   2   3 100673. 1530.14   2
  -1  -1   3 105118. 1548.19   7
   1   1   6 30287.6 524.095  57
  -2   1   6 32669.0 577.844  55
   1   1   6 30760.5 543.708  58
  -1   2   6 34710.9 586.608  54
  -1   2   6 31011.5 621.307  50
  -2   1   6 33402.7 595.414  53
   2  -1   6 31472.5 606.389  45
   1   1   6 33311.6 577.719  45
  -1   2   6 30976.7 535.186  48
   1  -2   6 35070.6 653.183  43
  -1   2   6 30708.6 688.839  49
   1   1   6 33971.7 607.455  46
   1   1   6 34020.5 586.689  44
   1   1   6 33906.7 642.246  48
  -2   1   6 29457.7 444.430  52
   2  -1   6 33565.0 581.370  52
   2  -1   6 31618.1 555.874  80
   2  -1   6 34018.7 623.147   8
  -1  -1   6 33200.0 646.394   9
  -2   1   6 34487.9 690.894   5
  -1  -1   6 34730.8 680.227   7
  -1  -1   6 34602.6 660.868   4
   2  -1   6 33301.4 520.814   3
  -2   1   6 33300.5 641.828  11
  -2   1   6 35143.2 672.755   3
   2  -1   6 26643.5 448.892  11
  -2   1   6 32533.8 726.393  10
   1   1   6 28132.9 519.002   8
  -2   1   6 26746.2 477.041  62
   1  -2   6 31518.8 510.849  61
  -1  -1   6 28652.8 522.716  61
  -2   1   6 31639.0 600.413  28
  -1  -1   6 34978.6 720.993  13
  -1  -1   6 33779.2 722.879  12
   1  -2   6 34024.1 697.331  13
   2  -1   6 33552.2 569.568  12
   2  -1   6 35147.5 630.852  13
   1  -2   6 30637.7 600.157  14
   1  -2   6 29916.0 587.561  19
   1   1   6 33065.0 514.859  68
   1  -2   6 33845.5 610.495  69
   1   1   6 32008.0 528.618  70
  -1  -1   6 33949.7 598.029  75
   1  -2   6 34287.9 594.974  71
  -1   2   6 30951.2 567.011  74
   1   1   6 27159.3 527.416  43
  -1  -1   6 33653.4 579.227  42
  -2   1   6 33684.1 538.807  26
  -1  -1   6 29307.7 571.353  24
  -1  -1   6 33813.7 580.984  25
  -2   1   9 1817.33 235.818  10
  -1  -1   9 2440.32 250.268  12
   0  -2 -16 20653.3 726.499  33
  -2   2 -16 20496.2 826.807  33
   2   0 -16 24140.2 895.791  31
   2   0 -16 20197.4 768.440  33
   0  -2 -16 22142.7 760.288  93
  -2   2 -16 22022.4 848.427  93
   0  -2 -16 19753.9 849.185  92
   0  -2 -16 21320.5 746.992  84
  -2   2 -16 22611.1 857.759  86
  -2   2 -16 18451.8 813.163  84
   2   0 -16 18955.5 705.272  84
   0  -2 -16 21371.6 839.719  86
   0  -2 -16 17735.2 781.441  89
   2   0 -16 23019.5 900.345  76
   0  -2 -16 20190.1 787.572  77
  -2   2 -16 24212.7 869.960  78
   0  -2 -13 10.3798 311.811  76
  -2   2 -13 9.77188 292.730  76
   2   0 -13 36.9062 334.431  76
   2   0 -13 125.912 283.295  33
  -2   2 -13-12.2243 317.874  33
   0  -2 -13 18.5339 270.116  33
   2   0 -13-9.31612 250.226  86
  -2   2 -13 232.252 305.316  86
   0  -2 -13 70.8994 311.807  86
  -2   2 -13 236.432 330.529  31
   0  -2 -13 29.7881 292.406  31
   2   0 -13 12.0617 342.621  31
   2   0 -13-124.457 285.179  84
   2   0 -13-434.300 448.133  82
   0  -2 -13-113.934 465.672  82
   0  -2 -13 57.7133 282.441  84
   2   0 -13 36.9753 242.153  77
   2   0 -13 133.552 310.172  79
   0  -2 -13-96.9974 280.252  77
   0  -2 -13 30.8041 274.831  78
  -2   2 -13 183.522 320.702  78
  -2   2 -13-178.943 279.739  89
   0  -2 -13 79.1680 304.301  89
   2   0 -13-65.4875 258.615  89
   0  -2 -13-75.3973 332.186  92
   2   0 -13 17.6168 264.606  93
  -2   2 -13-43.6168 299.439  92
   2   0 -13 218.544 279.006  92
   0  -2 -13-173.231 305.168  93
  -2   2 -13 150.257 294.729  39
   2   0 -10 5755.23 381.570  77
   0  -2 -10 5757.70 406.373  78
   0  -2 -10 5578.53 409.089  79
  -2   2 -10 5684.04 399.399  77
  -2   2 -10 5863.10 429.574  78
   0  -2 -10 6297.93 436.146  77
   2   0 -10 5092.97 359.079  78
   2   0 -10 5656.17 447.965  79
  -2   2 -10 5239.82 405.341  76
   2   0 -10 5812.50 475.240  76
   0  -2 -10 5957.51 437.097  76
   2   0 -10 5998.93 414.502  67
  -2   2 -10 5692.77 417.032  63
  -2   2 -10 6203.75 467.348  31
   0  -2 -10 6548.97 417.699  29
   0  -2 -10 6262.35 429.669  31
   2   0 -10 6398.39 491.894  31
  -2   2 -10 5535.18 403.171  59
   2   0 -10 6095.92 370.997  38
   2   0  -7 37.0680 180.094  92
  -2   2  -7 30.6044 207.000  94
   0  -2  -7 127.848 208.934  95
   0  -2  -7 67.8322 205.346  89
  -2   2  -7-99.4904 177.273  89
   2   0  -7 4.35479 151.895  89
   0  -2  -7 58.9284 174.405  23
   2   0  -7-26.2148 124.173  23
   2   0  -7 29.8220 143.584  85
   2   0  -7-46.8039 176.228  86
  -2   2  -7-49.2704 186.038  85
  -2   2  -7 76.7943 197.551  86
   0  -2  -7 57.1198 207.895  86
   2   0  -7 169.972 196.958  83
  -2   2  -7-88.2376 280.650  82
   0  -2  -7-4.33167 221.048  38
  -2   2  -7-15.6757 203.430  39
   2   0  -7-12.7940 165.344  39
   0  -2  -7 57.4173 179.761  39
   0  -2  -7-4.99835 184.492  78
  -2   2  -7 98.8935 198.058  78
   0  -2  -7-32.3474 201.547  77
  -2   2  -7 62.8655 170.269  77
  -2   2  -7 222.137 190.363  79
   2   0  -7-36.1866 168.339  77
   2   0  -7-28.4760 231.970  79
   0  -2  -7 49.7262 208.736  79
   2   0  -7 119.688 164.373  78
   0  -2  -7-10.6097 225.523  76
  -2   2  -7 76.9512 204.177  76
   2   0  -7 6.40643 252.092  76
   0  -2  -7 64.3471 129.616  67
   2   0  -7-56.2621 165.443  65
   2   0  -7-68.7507 147.628  63
  -2   2  -7 20.9953 155.908  63
   0  -2  -7 152.268 205.635  31
   2   0  -7-28.5129 211.454  31
   0  -2  -7 59.5376 180.792  29
  -2   2  -7 46.6737 229.575  31
  -2   2  -7 91.3082 202.041  29
  -2   2  -7-16.9516 160.256  59
   0  -2  -7 97.7528 156.004  32
  -2   2  -7-61.4322 200.546  34
   0  -2  -7 27.5799 166.665  33
   2   0  -7 30.0739 180.691  34
   0  -2  -4 347035. 4601.07  20
   0  -2  -4 350587. 4686.68  12
  -2   2  -4 345871. 4786.25  21
  -2   2  -4 290414. 4601.44  18
   2   0  -4 338178. 4661.89  20
   0  -2  -4 351375. 4681.48   5
   0  -2  -4 347831. 4758.97  10
   0  -2  -4 336391. 4637.55   3
   2   0  -4 361358. 4760.03  92
   2   0  -4 362308. 4768.56  93
   0  -2  -4 392252. 4895.76  95
   2   0  -4 359440. 4734.41  89
  -2   2  -4 369006. 4773.41  89
  -2   2  -4 360386. 4677.58  46
  -2   2  -4 362716. 4679.15  44
   2   0  -4 353918. 4687.78  43
  -2   2  -4 356628. 4762.49  48
   2   0  -4 341999. 4660.01  23
   0  -2  -4 353472. 4765.29  23
   0  -2  -4 356716. 4822.77  86
   2   0  -4 351097. 4769.74  86
   2   0  -4 363823. 4787.76  85
  -2   2  -4 366267. 4816.32  86
   2   0  -4 370052. 4805.50  83
   0  -2  -4 357893. 4836.51  83
  -2   2  -4 341720. 4712.62  82
   2   0  -4 340676. 4739.62  39
   0  -2  -4 348164. 4750.05  39
  -2   2  -4 354392. 4769.26  76
   0  -2  -4 361725. 4806.60  76
  -2   2  -4 367052. 4771.90  65
   2   0  -4 366361. 4829.44  65
   0  -2  -4 362685. 4774.62  64
   0  -2  -4 356919. 4764.31  66
   0  -2  -4 349306. 4683.07  67
   0  -2  -4 337885. 4619.86  61
   2   0  -4 365155. 4812.07  63
   2   0  -4 351260. 4612.99  30
  -2   2  -4 354150. 4814.23  31
  -2   2  -4 340786. 4812.66  59
   2   0  -4 327911. 4568.68  58
   2   0  -4 340252. 4655.85  54
   0  -2  -4 349526. 4785.76  59
   2   0  -4 358214. 4744.46  77
   0  -2  -4 353840. 4784.70  78
   0  -2  -4 361506. 4811.22  77
   0  -2  -4 345024. 4787.71  79
  -2   2  -4 356700. 4809.50  78
   2   0  -4 357562. 4756.74  78
   2   0  -4 346911. 4794.15  36
   2   0  -4 346180. 4767.91  34
   0  -2  -4 372884. 4778.01  33
   2   0  -1 32.4129 95.8876   9
   2   0  -1 46.7606 96.8849   7
   2   0  -1 5.22178 93.9623   1
   2   0  -1 50.6845 89.8841   4
   2   0  -1 32.1458 61.6892  60
   0  -2  -1 4.62237 59.3693  57
   0  -2  -1 25.3385 45.8706  78
   0  -2  -1 16.4495 60.1785  69
   2   0  -1 30.2036 53.1012  70
   2   0  -1 17.1229 51.2358  63
  -2   2  -1 13.8152 75.0356  74
   0  -2  -1 50.4025 84.2053  49
   2   0  -1 52.4568 55.9796  44
  -2   2  -1 33.3046 73.3784  50
  -2   2  -1-15.6701 83.2618  48
  -2   2  -1 22.2211 67.5727  22
   2   0  -1 92.0060 70.4045  30
   2   0  -1 64.8039 101.316  13
   0  -2  -1 74.5419 68.6568  16
   2   0   2 90427.1 1274.82  70
  -2   2   2 86747.6 1214.80  66
   0  -2   2 89221.3 1294.77  69
  -2   2   2 93025.4 1251.39  15
  -2   2   2 88058.5 1292.14  28
   2   0   2 89135.2 1256.61  30
   2   0   2 89305.7 1294.24  44
  -2   2   2 91533.6 1237.29  45
   2   0   2 89750.0 1279.55  51
  -2   2   2 87280.0 1298.23  27
  -2   2   2 92165.9 1356.19   2
  -2   2   2 86563.6 1360.53   6
  -2   2   2 93343.5 1362.57  10
   0  -2   2 90369.8 1272.50  80
  -2   2   2 93197.0 1301.29  54
   2   0   2 87729.9 1222.79  55
   2   0   2 91015.6 1270.59  60
  -2   2   5 3.20949 131.516   6
  -2   2   5 76.9305 109.065  10
  -2   2   5-25.6090 120.316   2
   0  -2   5 32.8545 146.690   4
   2   0   5 21.5249 46.7538   1
   2   0   5 34.3236 72.7569  51
   2   0   5 67.6165 76.6965  44
   2   0   5 15.7677 102.989  48
   0  -2   5 56.7266 85.4072  69
   2   0   5-3.99995 54.6776  70
  -2   2   5 30.6002 52.8694  62
   0  -2   5 49.4760 72.6814  61
   0  -2   5 52.9297 162.074  13
   2   0   5-15.3895 92.0159  13
   0  -2   5 2.10416 98.5692  16
  -2   2   5 41.2301 44.0316  15
  -2   2   5 92.4193 120.058  27
   0  -2   5-8.80083 96.7523  24
  -2   2   5 47.0158 76.1424  54
   2   0   5 26.5819 75.4397  72
   2   0   5 31.1090 59.7354  30
  -2   2   5 96.7033 134.471  28
   0  -2   8 21121.7 550.204   1
   0  -2   8 19983.1 547.428   4
   0  -2   8 19990.9 522.589   9
   0  -2   8 19900.2 561.166   7
   0  -2   8 19823.9 559.732   3
  -2   2   8 17994.5 575.617  49
   0  -2   8 17537.2 479.681  14
   0  -2   8 19578.9 597.003  12
   0  -2   8 19965.7 601.792  13
  -3   0 -18 9357.95 401.309  84
   0   3 -18 8696.54 390.448  84
  -3   0 -18 9402.70 427.476  93
   0   3 -18 9686.79 450.173  33
  -3   0 -15-130.267 333.117  86
   3  -3 -15 295.941 225.513  84
   3  -3 -15-164.359 273.124  89
  -3   0 -15-84.9930 299.055  89
   3  -3 -15 134.678 254.877  92
  -3   0 -15-119.405 339.962  93
  -3   0 -15-156.514 315.485  92
   0   3 -15 222.305 272.491  93
   0   3 -15-126.785 308.973  84
  -3   0 -15-148.895 305.016  84
  -3   0 -15 9.70192 268.309  39
   0   3 -15 274.561 290.240  33
  -3   0 -15 57.6720 244.432  33
   3  -3 -15 131.997 216.889  33
  -3   0 -12 59039.0 1607.29  86
   0   3 -12 49084.6 1397.45  85
   0   3 -12 54420.7 1336.54  86
   3  -3 -12 50948.8 1298.94  86
   3  -3 -12 54201.8 1286.03  84
  -3   0 -12 50482.4 1381.25  89
   0   3 -12 49938.8 1251.14  89
   3  -3 -12 51263.3 1363.12  89
   0   3 -12 57061.6 1213.28  82
  -3   0 -12 59511.9 1286.26  82
  -3   0 -12 56311.6 1417.36  39
   3  -3 -12 58152.3 1378.66  38
   0   3 -12 54184.1 1362.53  39
   0   3 -12 51633.1 1300.42  78
  -3   0 -12 50354.7 1350.85  77
   3  -3 -12 52210.4 1453.27  79
  -3   0 -12 55405.8 1499.31  78
   3  -3 -12 53044.7 1408.16  77
   3  -3 -12 51836.8 1254.17  78
  -3   0 -12 55168.6 1314.16  76
   3  -3 -12 53151.8 1439.84  76
   0   3 -12 50522.8 1406.23  76
   3  -3 -12 54584.0 1327.72  67
   0   3 -12 54320.9 1487.04  63
   0   3 -12 60407.0 1656.41  31
   3  -3 -12 54118.4 1353.02  31
   0   3 -12 48677.2 1332.72  93
   0   3 -12 50849.3 1294.65  92
   3  -3 -12 52226.4 1248.12  93
   3  -3 -12 50922.8 1353.01  92
   3  -3 -12 49963.8 1253.16  33
   0   3 -12 48674.5 1459.48  33
  -3   0 -12 51810.6 1353.72  31
  -3   0 -12 47554.2 1312.24  33
   3  -3  -9-45.6522 186.517  93
   0   3  -9-6.34754 186.925  92
   0   3  -9 146.565 169.360  89
   3  -3  -9 87.1506 180.596  89
  -3   0  -9 141.704 188.822  89
   3  -3  -9 128.447 164.220  23
   0   3  -9 32.3071 180.369  86
  -3   0  -9 96.2075 257.051  86
   3  -3  -9-69.6795 175.681  86
  -3   0  -9 95.0519 195.765  85
   0   3  -9 56.9319 201.008  85
   3  -3  -9 124.725 194.126  84
  -3   0  -9-28.0178 291.557  82
   3  -3  -9-60.0868 220.284  83
   0   3  -9-149.572 270.495  82
  -3   0  -9-58.0597 209.340  39
   3  -3  -9-40.4231 233.775  38
   0   3  -9 6.69799 203.437  39
   3  -3  -9-22.7485 196.076  77
   0   3  -9 27.2391 153.539  77
  -3   0  -9-25.9677 235.309  78
   0   3  -9 177.213 183.385  78
  -3   0  -9 62.4186 190.769  77
   3  -3  -9-16.2449 242.293  79
   3  -3  -9-17.4052 157.987  78
   3  -3  -9 71.8281 244.048  76
   0   3  -9 48.3814 231.535  76
  -3   0  -9 297.208 212.914  76
   3  -3  -9-76.5379 163.681  67
   0   3  -9-21.2228 185.995  67
   0   3  -9 53.4741 201.323  65
   0   3  -9 50.0751 196.707  63
   0   3  -9 74.8190 254.242  31
   3  -3  -9 6.65322 182.093  31
  -3   0  -9 135.988 207.382  31
  -3   0  -9 62.7096 217.320  29
   0   3  -9-6.47771 144.513  59
  -3   0  -9-15.8763 186.248  59
   0   3  -9-16.9985 237.254  34
   3  -3  -9-60.1067 155.715  33
  -3   0  -9 13.9629 184.552  33
   3  -3  -6 12704.4 414.921  13
   3  -3  -6 8088.71 333.538  93
   0   3  -6 6443.68 237.104  91
  -3   0  -6 6979.98 400.423  95
   0   3  -6 7480.72 348.201  92
  -3   0  -6 6952.76 385.497  94
  -3   0  -6 7199.19 354.100  89
   3  -3  -6 7021.81 344.761  89
   0   3  -6 7265.43 327.101  89
   0   3  -6 5498.67 144.540  44
   0   3  -6 9060.76 333.128  48
   0   3  -6 8952.55 294.026  45
   3  -3  -6 13353.0 356.165   4
   3  -3  -6 13905.6 383.648   7
  -3   0  -6 7309.76 428.635  86
  -3   0  -6 7073.23 355.243  85
   0   3  -6 7438.78 338.817  86
   3  -3  -6 8630.65 352.147  84
   0   3  -6 7093.62 368.263  85
   3  -3  -6 7234.94 332.075  86
   3  -3  -6 7498.41 392.804  83
   0   3  -6 7891.69 341.521  82
  -3   0  -6 7945.92 380.781  82
   0   3  -6 9654.10 379.047  39
  -3   0  -6 9574.36 394.178  39
   0   3  -6 8221.48 339.566  78
   3  -3  -6 7586.75 412.865  79
   0   3  -6 8538.40 322.887  77
   0   3  -6 7365.39 348.738  79
  -3   0  -6 8303.04 362.762  77
  -3   0  -6 7912.63 400.053  78
   3  -3  -6 7646.24 369.294  77
   3  -3  -6 7826.91 332.435  78
   0   3  -6 7698.61 414.117  76
  -3   0  -6 8456.60 368.707  76
   3  -3  -6 7882.89 406.271  76
   3  -3  -6 8502.22 311.527  64
   0   3  -6 9077.67 385.483  67
  -3   0  -6 8415.10 428.710  66
   0   3  -6 8356.30 384.885  63
  -3   0  -6 5550.20 178.919  62
  -3   0  -6 8342.97 313.674  63
   3  -3  -6 11260.5 403.488  31
  -3   0  -6 11113.5 419.582  29
  -3   0  -6 10826.0 422.493  31
   3  -3  -6 9951.64 305.920  29
   0   3  -6 8909.89 341.343  59
   3  -3  -6 8056.03 236.918  60
   0   3  -6 7440.25 178.898  54
  -3   0  -6 9349.67 400.602  59
  -3   0  -6 11210.1 408.078  33
   3  -3  -6 9584.69 318.648  32
   3  -3  -6 9834.07 430.310  36
  -3   0  -6 10664.2 388.932  32
   3  -3  -6 11623.9 377.862  33
  -3   0  -3 32.5364 84.3658  15
   0   3  -3 83.2665 99.1473  21
   3  -3  -3-25.7933 122.514  12
   3  -3  -3 40.5149 77.1487  95
   0   3  -3 6.30267 70.7373  91
   0   3  -3 8.41309 90.9572  94
   3  -3  -3 29.8024 80.6996  93
  -3   0  -3-31.0808 96.6408  89
   3  -3  -3 27.2527 78.3147  84
   3  -3  -3-1.75164 75.0862  86
  -3   0  -3 60.9137 90.3005  85
   0   3  -3 74.0218 82.7549  86
  -3   0  -3 87.7664 90.7248  87
   0   3  -3-11.4473 71.2617  81
  -3   0  -3 24.0013 125.679  82
   0   3  -3 62.7366 87.5903  78
   3  -3  -3-18.9900 78.0909  80
  -3   0  -3 14.6443 87.7553  77
   0   3  -3-3.58073 93.4999  79
   3  -3  -3-2.62175 125.115  76
   0   3  -3 28.7493 102.978  67
  -3   0  -3 14.5537 59.1734  63
  -3   0  -3 14.3329 78.8002  62
   3  -3  -3 45.3412 104.984  30
  -3   0  -3 35.9556 112.879  28
   3  -3  -3 40.8677 96.2930  31
  -3   0  -3 57.6854 88.9197  32
  -3   0  -3 26.0667 83.3251  33
   3  -3  -3 124.054 79.1322  33
  -3   0  -3 16.8045 92.0528  52
   0   3  -3 1.93690 90.4735  53
   0   3  -3 63.7179 94.3052  39
   0   3  -3 44.1854 102.823  43
  -3   0  -3 21.6315 97.2872  59
   0   3  -3 36.0013 68.0773  59
   3  -3  -3 2.57863 117.712   3
   3  -3  -3 7.52600 127.586  11
   3  -3  -3-23.0819 121.598  10
   0   3  -3 34.7867 106.301   8
   3  -3  -3-2.97448 122.885   5
  -3   0   0 147069. 2028.68   3
   3  -3   0 147557. 2052.58  10
   3  -3   0 147819. 2065.54   2
  -3   0   0 145289. 2034.83  37
  -3   0   0 140947. 1925.73  32
   0   3   0 140318. 1915.70  67
  -3   0   0 138508. 2017.97  62
   3  -3   0 141715. 2073.63  61
   0   3   0 139866. 2005.31  43
   0   3   0 140935. 2026.05  47
  -3   0   0 143604. 2022.30  51
  -3   0   0 142367. 2022.68  46
  -3   0   0 141529. 1989.16  53
   0   3   0 143258. 2024.54  58
  -3   0   0 135163. 1995.47  55
   3  -3   0 148451. 2031.76  17
  -3   0   0 150798. 2015.02  12
   0   3   0 150029. 2007.69  18
  -3   0   3-9.91576 69.5129  51
   0   3   3 35.4894 102.385  47
  -3   0   3 32.9699 59.0989  46
  -3   0   3-20.5083 90.2838  53
  -3   0   3 123.654 164.782  26
  -3   0   3 76.4246 99.4087  87
   0   3   3 72.6892 75.4642  81
   3  -3   3-14.6036 85.5419   6
  -3   0   3-27.5665 125.610   3
  -3   0   3 89.0449 140.141   1
   3  -3   3 9.90206 80.1764   2
   3  -3   3-4.70449 101.518  80
   0   3   3 6.38017 81.5535  73
   3  -3   3 55.0610 100.143  15
   3  -3   3 55.9404 103.407  17
   3  -3   3 40.1327 91.9858  61
  -3   0   3-1.94794 100.217  62
   0   3   3 1.88178 85.0681  58
  -3   0   3 13.7501 91.9644  55
   3  -3   3-1.65469 70.1986  56
   3  -3   3 45.5687 105.984  30
   0   3   3-5.15490 66.7869  91
  -3   0   6 21057.2 496.056  37
   3  -3   6 22173.0 556.292  43
   0   3   6 17147.1 420.767  73
   3  -3   6 17981.5 501.992  71
  -3   0   6 16346.1 413.738  62
   3  -3   6 18875.5 407.584  60
   0   3   6 18016.1 463.630  47
  -3   0   6 19362.7 480.918  53
  -3   0   6 23833.4 619.150  12
   3  -3   6 23547.6 517.316  15
  -3   0   6 25235.2 574.422   1
   3  -3   6 24824.7 560.771   8
  -3   0   6 25536.9 607.131   3
  -3   0   6 16709.9 435.570  87
  -3   0   6 22271.2 496.876  26
   0   3   6 15772.4 388.846  81
   3  -3   6 17320.0 446.378  80
  -3   0   9 66.7767 169.393   5
  -3   0   9-23.7709 176.015   3
  -3   0   9-82.2005 176.300  10
  -1   3 -19 298.448 120.843  33
   3  -2 -16 13537.5 618.487  77
  -3   1 -16 15897.7 725.299  78
   2  -3 -16 13741.0 656.835  77
  -2  -1 -16 16207.3 709.031  78
   1   2 -16 13344.4 665.914  33
  -2  -1 -16 13890.2 609.767  33
   2  -3 -16 14165.6 568.287  33
  -1   3 -16 13599.1 696.280  33
  -3   1 -16 13829.0 686.540  92
  -3   1 -16 14358.3 690.808  93
  -2  -1 -16 12740.7 628.119  93
  -2  -1 -16 13905.7 715.439  92
  -3   1 -16 15624.0 745.162  86
  -2  -1 -16 14201.7 715.124  86
  -3   1 -16 14233.1 698.710  84
  -2  -1 -16 14744.0 657.350  84
  -3   1 -16 12931.9 623.463  89
   2  -3 -16 11507.4 633.329  89
  -2  -1 -16 11014.8 621.000  89
  -1   3 -16 13991.7 640.804  76
   2  -3 -16 15752.0 695.250  76
   1   2 -16 15403.4 723.216  76
   3  -2 -16 15268.5 732.434  76
   2  -3 -16 15373.5 702.668  82
  -1   3 -16 16169.8 759.492  31
   1   2 -16 16621.9 771.143  31
  -2  -1 -13 2663.57 386.718  77
   3  -2 -13 2523.32 363.372  77
  -2  -1 -13 2405.45 413.163  78
  -3   1 -13 2770.94 373.640  77
   2  -3 -13 3080.24 365.991  78
  -1   3 -13 3009.49 389.437  78
   2  -3 -13 2416.12 394.449  77
  -3   1 -13 2658.76 427.583  78
   1   2 -13 2700.34 334.399  78
   3  -2 -13 2414.06 432.157  79
   3  -2 -13 2931.83 376.750  38
  -1   3 -13 3001.05 416.914  39
  -3   1 -13 2998.93 434.821  39
  -2  -1 -13 3315.04 414.106  39
   1   2 -13 3163.67 383.393  39
   1   2 -13 2576.77 439.857  76
   2  -3 -13 2895.12 433.132  76
  -2  -1 -13 3194.56 388.848  76
  -3   1 -13 3092.79 375.954  76
   3  -2 -13 2796.11 459.315  76
  -1   3 -13 2338.17 397.964  76
   2  -3 -13 3050.49 402.570  31
  -1   3 -13 2841.93 438.570  33
  -3   1 -13 3149.22 418.336  33
   1   2 -13 2697.60 426.675  33
  -3   1 -13 3253.01 417.581  31
   3  -2 -13 2677.41 367.935  33
  -2  -1 -13 2251.19 361.307  33
   2  -3 -13 2642.96 344.584  33
   1   2 -13 2220.43 367.256  93
  -1   3 -13 2526.64 422.568  93
   3  -2 -13 3043.03 368.896  93
   2  -3 -13 2693.11 364.814  93
  -2  -1 -13 2250.52 486.880  92
   2  -3 -13 2633.38 421.654  92
  -2  -1 -13 1950.88 403.635  93
  -1   3 -13 2720.13 396.423  92
  -3   1 -13 2237.49 442.714  92
   3  -2 -13 2470.34 376.502  92
  -1   3 -13 3088.81 475.033  31
   1   2 -13 3274.53 511.291  31
   3  -2 -13 3214.41 415.366  31
  -1   3 -13 2313.63 370.425  86
   3  -2 -13 2642.58 351.711  86
   2  -3 -13 3082.81 361.876  84
   1   2 -13 2703.07 352.770  86
  -2  -1 -13 2953.61 453.020  86
   2  -3 -13 2891.77 389.234  86
  -2  -1 -13 2536.64 419.641  84
  -3   1 -13 2354.55 454.257  86
   3  -2 -13 2686.64 359.195  84
  -2  -1 -13 3911.97 480.328  82
   1   2 -13 3009.61 415.793  82
   2  -3 -13 2776.04 543.973  82
   1   2 -13 2979.68 362.790  89
  -3   1 -13 2215.05 387.181  89
  -1   3 -13 3122.36 391.174  89
  -2  -1 -13 2117.17 395.030  89
   2  -3 -13 2508.31 377.617  89
   3  -2 -13 1638.72 344.258  89
   2  -3 -10 41752.4 1004.40  23
   3  -2 -10 41427.9 948.258  23
  -2  -1 -10 40376.3 1089.72  77
   1   2 -10 40711.4 1091.98  79
  -2  -1 -10 41141.6 1140.54  78
  -3   1 -10 38076.4 1054.21  77
  -1   3 -10 39398.9 1053.07  78
   3  -2 -10 38106.8 1129.77  79
  -3   1 -10 41858.2 1180.53  78
   2  -3 -10 39723.6 1023.70  78
   2  -3 -10 38674.8 1097.91  79
   3  -2 -10 40109.9 1079.95  77
   1   2 -10 39668.1 991.270  77
  -1   3 -10 39574.0 1020.30  77
   2  -3 -10 37629.8 1086.70  77
   3  -2 -10 39027.5 994.590  78
  -1   3 -10 39612.4 1025.97  79
   1   2 -10 39704.7 1010.23  78
  -1   3 -10 38434.6 1080.82  76
  -3   1 -10 39547.5 1040.05  76
   2  -3 -10 39958.0 1107.07  76
  -2  -1 -10 42171.0 1083.56  76
   1   2 -10 40762.2 1172.05  76
   3  -2 -10 38808.1 1140.85  76
  -1   3 -10 42754.5 1179.54  65
   3  -2 -10 41801.5 1073.04  67
   1   2 -10 41354.7 1104.88  67
   2  -3 -10 39118.1 981.680  67
   1   2 -10 43169.7 1196.42  65
  -1   3 -10 42485.3 1169.54  63
   1   2 -10 41514.4 1146.75  63
  -2  -1 -10 42015.7 1088.26  31
  -1   3 -10 43651.7 1237.68  31
   2  -3 -10 42819.1 1074.97  31
  -3   1 -10 43105.1 1124.61  31
   3  -2 -10 43441.9 1114.57  31
  -2  -1 -10 44100.2 1103.90  29
   2  -3 -10 37106.2 945.007  29
   1   2 -10 45193.6 1259.56  31
  -3   1 -10 43261.2 1100.96  29
  -3   1 -10 39374.7 1125.70  59
  -1   3 -10 39418.0 1063.40  59
   2  -3 -10 39984.6 974.377  32
  -1   3 -10 41414.6 1180.95  34
  -1   3  -7 12886.3 520.139  94
  -3   1  -7 12783.6 542.266  94
   2  -3  -7 13436.3 479.625  93
  -2  -1  -7 12810.0 564.893  95
  -1   3  -7 13126.1 476.573  92
   1   2  -7 13116.2 472.932  92
   3  -2  -7 12613.2 461.561  93
  -3   1  -7 13472.4 500.201  89
  -2  -1  -7 13142.2 515.582  89
  -1   3  -7 13538.4 479.164  89
   3  -2  -7 13532.8 473.548  89
   1   2  -7 13304.0 452.904  89
   2  -3  -7 13217.9 522.180  89
   1   2  -7 13735.1 375.451  48
  -1   3  -7 14023.5 444.187  48
   2  -3  -7 14799.3 479.441  23
  -1   3  -7 12702.2 479.110  86
  -1   3  -7 13210.1 538.187  85
   1   2  -7 14241.9 483.199  86
   3  -2  -7 12656.9 463.115  86
   1   2  -7 13387.6 504.384  85
   2  -3  -7 14060.3 475.081  84
   2  -3  -7 12125.5 470.831  86
  -3   1  -7 12813.3 531.720  85
  -3   1  -7 13989.3 573.686  86
   3  -2  -7 13056.9 478.047  84
  -2  -1  -7 13721.9 573.747  86
  -2  -1  -7 13166.2 502.075  85
  -1   3  -7 14392.8 469.677  82
  -3   1  -7 14170.7 500.586  82
  -2  -1  -7 13652.1 517.104  82
   3  -2  -7 13207.0 534.071  83
   2  -3  -7 13375.3 543.269  83
   3  -2  -7 13416.9 444.326  39
   2  -3  -7 13685.9 457.603  39
   1   2  -7 13392.0 480.409  39
  -3   1  -7 13896.7 527.532  39
  -1   3  -7 13522.2 507.197  39
   1   2  -7 13523.6 398.340  38
   3  -2  -7 13618.9 547.487  36
  -2  -1  -7 13927.6 493.789  39
   2  -3  -7 13026.0 531.975  79
  -1   3  -7 13598.4 486.640  78
   2  -3  -7 13572.2 471.096  78
  -3   1  -7 13525.2 495.922  77
   2  -3  -7 12863.4 503.229  77
   3  -2  -7 12653.0 476.458  77
   3  -2  -7 13091.2 453.741  78
  -1   3  -7 12333.4 459.844  79
  -3   1  -7 13646.9 547.992  78
  -1   3  -7 13626.4 456.609  77
  -2  -1  -7 13277.9 501.006  77
  -2  -1  -7 13024.3 531.486  78
   1   2  -7 13489.9 446.174  77
   1   2  -7 13472.4 472.877  78
   3  -2  -7 12526.7 551.586  79
   1   2  -7 13094.7 509.821  79
   3  -2  -7 13911.2 568.321  76
  -2  -1  -7 13974.9 517.861  76
  -3   1  -7 13813.1 490.364  76
   1   2  -7 12953.4 563.719  76
  -1   3  -7 13527.8 518.218  76
   2  -3  -7 12245.3 521.912  76
   1   2  -7 14067.1 535.305  65
   2  -3  -7 13532.4 451.836  64
   2  -3  -7 13228.8 442.279  67
  -2  -1  -7 14032.5 563.307  66
  -1   3  -7 14015.4 530.215  65
  -1   3  -7 14442.7 528.084  63
   1   2  -7 14153.1 523.387  63
  -2  -1  -7 15635.8 538.694  31
  -3   1  -7 15090.7 515.334  29
   1   2  -7 14931.5 590.976  31
   3  -2  -7 13425.9 391.314  29
  -1   3  -7 13773.4 567.031  31
   2  -3  -7 14348.4 442.425  29
  -2  -1  -7 15018.7 520.985  29
   3  -2  -7 15073.8 540.715  31
  -3   1  -7 14052.3 523.861  31
   2  -3  -7 15088.5 510.982  31
   1   2  -7 12776.1 435.867  59
  -3   1  -7 13984.0 528.929  59
  -2  -1  -7 13594.7 503.887  59
  -1   3  -7 13753.2 496.021  59
   1   2  -7 13786.4 540.889  34
  -2  -1  -7 14659.8 487.793  32
   3  -2  -7 15092.9 490.742  33
   2  -3  -7 15171.4 486.801  33
  -1   3  -7 15440.6 571.098  34
   3  -2  -7 14135.6 405.872  32
  -2  -1  -7 14967.4 493.293  33
   2  -3  -7 14442.6 450.532  32
  -3   1  -4 88333.2 1364.46  14
   2  -3  -4 100730. 1503.00  12
   3  -2  -4 98287.5 1534.25  12
   3  -2  -4 100175. 1495.95  13
  -2  -1  -4 88932.3 1322.72  17
  -2  -1  -4 92551.9 1349.34  15
  -3   1  -4 76205.7 1312.99  16
   3  -2  -4 96346.6 1430.95   4
  -2  -1  -4 86279.2 1344.56   6
   2  -3  -4 98740.2 1446.05  11
   2  -3  -4 95800.5 1391.05   1
   3  -2  -4 98395.8 1429.58   9
  -2  -1  -4 85651.5 1338.56   2
   3  -2  -4 97061.1 1451.67   7
   1   2  -4 94659.8 1435.97   8
   2  -3  -4 100217. 1563.62  10
  -2  -1  -4 92117.1 1352.04  10
   2  -3  -4 96711.9 1462.82   3
   2  -3  -4 99534.4 1513.16   5
  -1   3  -4 103329. 1526.32  94
  -1   3  -4 95365.5 1404.49  91
  -3   1  -4 107356. 1571.14  95
  -2  -1  -4 102735. 1535.49  94
  -1   3  -4 102470. 1483.57  92
   1   2  -4 100613. 1463.18  92
  -2  -1  -4 106008. 1597.35  95
   3  -2  -4 101202. 1456.53  93
   1   2  -4 103459. 1419.68  91
   2  -3  -4 105855. 1536.67  95
   2  -3  -4 104533. 1469.68  93
  -1   3  -4 107311. 1474.86  89
  -2  -1  -4 105502. 1546.31  89
  -3   1  -4 101379. 1495.14  89
   1   2  -4 102124. 1453.01  89
   3  -2  -4 103680. 1480.20  89
  -2  -1  -4 93993.5 1418.59  47
  -3   1  -4 101457. 1468.48  46
  -1   3  -4 97963.8 1432.16  45
  -1   3  -4 95783.2 1389.25  53
  -2  -1  -4 87423.0 1363.57  50
   1   2  -4 98597.5 1419.21  53
  -2  -1  -4 94374.0 1468.91  49
  -1   3  -4 99873.4 1519.42  21
  -2  -1  -4 93389.1 1450.99  23
  -2  -1  -4 103105. 1507.91  85
   1   2  -4 103434. 1478.14  86
  -3   1  -4 100296. 1544.34  85
   2  -3  -4 98231.3 1474.68  86
   2  -3  -4 101781. 1468.85  84
  -1   3  -4 101915. 1482.67  86
   3  -2  -4 102807. 1464.05  84
  -3   1  -4 107850. 1595.62  86
   1   2  -4 99263.5 1503.37  85
   3  -2  -4 96997.4 1458.99  86
   2  -3  -4 98726.1 1363.72  80
  -2  -1  -4 93364.9 1451.67  82
  -1   3  -4 98116.6 1372.36  81
  -1   3  -4 95141.2 1391.62  82
  -3   1  -4 93483.1 1425.93  82
   2  -3  -4 98716.7 1534.59  79
   3  -2  -4 98997.6 1452.41  78
   1   2  -4 103065. 1422.22  77
  -1   3  -4 100303. 1473.64  78
   2  -3  -4 100883. 1464.21  78
   1   2  -4 97949.3 1451.69  78
   1   2  -4 101873. 1505.10  79
  -3   1  -4 102340. 1488.64  77
  -2  -1  -4 99791.7 1537.49  78
  -1   3  -4 96645.3 1427.29  79
  -2  -1  -4 104257. 1511.13  77
   1   2  -4 99510.1 1462.43  43
  -2  -1  -4 94860.5 1464.59  39
   1   2  -4 95078.3 1449.00  39
  -3   1  -4 99526.4 1471.05  76
  -1   3  -4 100581. 1509.06  76
  -2  -1  -4 99144.8 1484.48  76
   3  -2  -4 98515.7 1553.06  76
   2  -3  -4 98403.5 1522.97  76
   3  -2  -4 96870.9 1388.27  64
  -1   3  -4 98634.4 1489.48  67
   2  -3  -4 98051.0 1271.38  69
   1   2  -4 101482. 1522.44  67
  -2  -1  -4 101214. 1535.26  66
   1   2  -4 100458. 1332.84  70
  -3   1  -4 100238. 1542.32  66
  -2  -1  -4 100959. 1504.18  64
  -3   1  -4 95670.1 1350.76  62
  -3   1  -4 100309. 1435.76  63
  -2  -1  -4 95083.5 1350.20  62
   2  -3  -4 102980. 1412.78  61
   1   2  -4 101148. 1534.32  63
   2  -3  -4 104766. 1490.28  31
   3  -2  -4 94094.6 1343.76  29
   3  -2  -4 91770.4 1367.10  30
   3  -2  -4 99821.2 1491.96  31
  -3   1  -4 96811.5 1479.49  29
  -3   1  -4 99615.2 1496.23  31
   3  -2  -4 91675.8 1383.17  56
  -3   1  -4 100860. 1555.32  59
  -1   3  -4 98364.1 1487.48  59
   1   2  -4 96598.6 1427.98  59
   2  -3  -4 96135.9 1336.16  57
   3  -2  -4 102485. 1419.53  60
  -2  -1  -4 101107. 1523.43  59
   3  -2  -4 95075.4 1511.73  36
  -2  -1  -4 101325. 1503.25  31
  -2  -1  -4 104909. 1489.95  33
  -2  -1  -4 99333.0 1480.20  32
   2  -3  -4 95864.2 1482.24  36
   2  -3  -4 104980. 1463.40  33
   3  -2  -4 98032.3 1450.77  33
  -3   1  -4 99390.0 1489.32  34
   3  -2  -1 9403.04 270.490  11
  -3   1  -1 8630.98 229.067   5
  -2  -1  -1 9064.21 223.223   1
   2  -3  -1 9360.34 284.771   2
  -1   3  -1 8960.84 240.570   8
   3  -2  -1 8602.34 266.589   3
  -3   1  -1 9432.32 246.173  11
   3  -2  -1 9350.94 277.126   5
   2  -3  -1 9120.74 294.277   6
   1   2  -1 11319.1 264.404  91
  -1   3  -1 11399.3 274.704  90
   3  -2  -1 10037.0 233.245  45
  -2  -1  -1 9933.92 255.033  51
  -3   1  -1 9757.94 258.830  44
   3  -2  -1 10298.3 214.552  48
   3  -2  -1 9702.25 233.908  52
  -1   3  -1 9765.65 250.980  47
  -1   3  -1 11142.6 264.436  81
   1   2  -1 11073.1 254.780  81
   2  -3  -1 11269.8 271.638  80
   3  -2  -1 11242.6 266.084  80
  -2  -1  -1 9522.69 251.906  26
  -2  -1  -1 9311.17 215.764  23
  -3   1  -1 8753.38 189.716  21
  -2  -1  -1 10637.8 210.194  77
   2  -3  -1 10158.5 206.408  76
   1   2  -1 10334.4 248.764  68
  -2  -1  -1 10425.7 231.687  64
   2  -3  -1 11045.7 257.071  71
  -3   1  -1 10296.5 251.965  62
  -2  -1  -1 11168.7 260.928  62
   2  -3  -1 10675.5 287.409  61
   3  -2  -1 9855.32 247.429  30
   3  -2  -1 8883.26 186.743  31
  -3   1  -1 8742.68 217.813  29
  -3   1  -1 9515.98 269.156  28
  -2  -1  -1 10106.9 228.331  18
   2  -3  -1 10211.6 246.135  17
   2  -3  -1 10188.6 234.668  15
   3  -2  -1 10147.9 267.099  60
  -3   1  -1 9771.58 226.823  55
  -1   3  -1 10208.3 238.656  56
  -2  -1  -1 9860.45 218.591  59
   2  -3  -1 10509.9 253.938  56
   1   2  -1 10521.6 253.551  58
  -3   1   2 337997. 4428.18  87
   3  -2   2 322826. 4406.74  45
  -1   3   2 350445. 4442.42  50
  -3   1   2 327382. 4351.48  44
  -2  -1   2 327816. 4390.72  53
   3  -2   2 328317. 4405.92  52
   2  -3   2 297807. 4369.69  50
   3  -2   2 284671. 4303.01  10
   2  -3   2 349729. 4429.45  80
   1   2   2 331065. 4370.11  81
  -2  -1   2 316428. 4389.56  25
  -3   1   2 324840. 4381.73  26
  -2  -1   2 322805. 4401.31  42
  -3   1   2 324464. 4401.52  37
   1   2   2 333515. 4386.29  73
   3  -2   2 342221. 4404.58  72
  -1   3   2 333692. 4398.59  74
  -3   1   2 340548. 4403.04  55
   1   2   2 337999. 4390.65  57
   2  -3   2 310063. 4359.19  56
   3  -2   2 319078. 4334.62  54
  -3   1   2 334121. 4388.29  62
   2  -3   2 343115. 4447.71  61
   3  -2   2 333753. 4408.33  60
  -2  -1   2 344444. 4409.10  62
   2  -3   2 325957. 4404.78  19
   1   2   2 321032. 4326.47  18
  -1   3   2 346151. 4337.34  14
   2  -3   2 294740. 4384.80  14
  -2  -1   2 352536. 4438.18  88
   3  -2   2 324911. 4372.28  30
   2  -3   5 34140.4 612.532  88
   3  -2   5 32952.8 633.521  52
  -1   3   5 34319.8 662.461  50
   3  -2   5 32832.3 649.938  45
  -2  -1   5 33095.0 631.836  53
  -1   3   5 32139.0 665.136  47
  -1   3   5 36647.6 752.678  49
   1   2   5 34242.4 669.847  46
  -2  -1   5 33150.6 684.542   1
  -2  -1   5 33654.2 672.317   9
  -3   1   5 34543.6 725.430   5
  -3   1   5 33732.2 694.235   3
  -3   1   5 32127.5 678.420  11
   2  -3   5 33983.4 667.907   8
  -2  -1   5 33498.3 673.146   4
  -2  -1   5 33449.4 688.957   7
  -3   1   5 31539.1 740.314  10
   3  -2   5 34489.8 641.310  80
   1   2   5 32158.7 546.604  81
   2  -3   5 34546.5 619.024  80
  -1   3   5 33348.7 638.484  81
   2  -3   5 34678.1 691.430  43
  -2  -1   5 33165.7 625.290  42
  -3   1   5 33066.6 619.729  37
  -3   1   5 34123.8 608.429  26
  -2  -1   5 33888.2 617.688  25
  -2  -1   5 32058.0 641.802  26
  -1   3   5 32938.6 601.692  74
   1   2   5 32897.7 578.761  73
   2  -3   5 34847.1 664.509  71
  -2  -1   5 31872.6 604.222  62
  -3   1   5 32150.1 582.377  62
   2  -3   5 32360.4 613.931  61
   2  -3   5 29474.9 621.018  14
   2  -3   5 30218.6 625.652  19
  -3   1   5 33470.1 718.924  12
   3  -2   5 32671.2 623.944  15
  -2  -1   5 34007.0 741.047  12
  -2  -1   5 33738.6 719.395  13
  -3   1   5 32795.3 620.982  87
  -2  -1   5 33309.8 624.687  87
   1   2   5 32292.3 588.919  57
  -1   3   5 34868.5 614.387  56
   3  -2   5 34166.6 571.107  60
   1   2   5 35274.5 617.172  58
   1   2   5 33765.0 607.983  68
   3  -2   5 29563.9 561.722  30
   3  -2   8 18134.9 505.721  43
  -3   1   8 16834.4 451.588  53
  -3   1   8 16751.9 573.062   2
  -2  -1   8 17116.3 522.776  11
  -3   1   8 16944.7 600.546  10
  -3   1   8 17245.7 515.357  11
   3  -2   8 16488.0 476.191   8
   2  -3   8 17443.8 513.530   4
  -2  -1   8 16279.8 591.060  10
  -2  -1   8 17349.9 568.353   5
  -2  -1   8 18141.5 534.134   1
  -2  -1   8 17272.9 550.481   3
  -3   1   8 17717.1 582.967   6
   2  -3   8 16985.9 521.481   7
  -3   1   8 17147.8 560.715   5
  -2  -1   8 15587.5 455.354  16
  -2  -1   8 16741.5 587.472  12
  -2  -1   8 14077.9 426.412  18
   2  -3   8 15966.5 534.307  13
   2  -3   8 17154.2 469.020  15
  -3   2 -17 1116.99 263.139  33
   3  -1 -17 830.040 201.757  33
  -2   3 -17 1124.10 285.336  33
   2   1 -17 857.718 231.119  33
  -1  -2 -17 699.862 266.386  92
  -3   2 -17 1213.01 299.436  93
  -1  -2 -17 1189.21 237.628  93
   1  -3 -17 803.506 250.475  92
  -2   3 -17 843.942 256.155  93
  -1  -2 -17 1233.69 228.683  84
  -1  -2 -17 792.920 262.016  86
   2   1 -17 946.694 209.743  84
  -1  -2 -17 700.502 262.665  89
   1  -3 -17 951.426 260.187  89
   2   1 -17 1036.53 290.067  76
   3  -1 -17 995.778 294.643  76
  -3   2 -17 771.159 274.537  84
  -2   3 -17 796.212 277.643  84
   2   1 -17 1651.46 312.837  31
   1  -3 -14 17612.6 807.417  77
  -3   2 -14 20015.7 896.226  78
  -1  -2 -14 16254.2 771.501  77
   1  -3 -14 18590.1 765.172  78
   3  -1 -14 16802.9 738.522  77
  -2   3 -14 20694.5 855.235  78
   3  -1 -14 18527.5 862.636  79
  -1  -2 -14 19374.8 827.291  78
  -2   3 -14 19985.8 866.160  39
  -3   2 -14 20732.3 874.514  39
   2   1 -14 15339.3 679.958  89
   1  -3 -14 16334.6 802.288  89
   3  -1 -14 15798.1 714.966  89
  -1  -2 -14 16382.0 805.637  89
  -3   2 -14 16917.2 771.471  89
  -1  -2 -14 19443.3 773.085  76
  -3   2 -14 18402.8 739.945  76
  -2   3 -14 17847.7 782.254  76
   3  -1 -14 18692.1 892.851  76
   2   1 -14 19049.2 895.675  76
   1  -3 -14 20094.9 830.490  76
   1  -3 -14 17413.2 713.935  33
   3  -1 -14 16393.0 726.897  33
  -3   2 -14 17536.3 837.634  33
  -1  -2 -14 17285.2 731.554  33
  -2   3 -14 17014.3 870.513  33
   2   1 -14 16453.9 782.008  33
  -3   2 -14 18288.5 822.069  31
   3  -1 -14 16872.6 729.359  92
   1  -3 -14 19798.2 763.916  93
  -1  -2 -14 19641.2 816.634  93
  -1  -2 -14 18797.2 926.978  92
   2   1 -14 17637.1 731.108  93
   1  -3 -14 17664.8 881.693  92
  -3   2 -14 19574.1 851.337  92
   3  -1 -14 18144.6 712.909  93
  -2   3 -14 18899.4 801.739  92
  -2   3 -14 18516.0 868.363  93
   2   1 -14 19971.0 929.039  31
  -2   3 -14 18380.8 870.933  31
   3  -1 -14 19295.6 856.692  31
  -1  -2 -14 17781.0 768.651  84
   1  -3 -14 19450.6 748.923  84
   1  -3 -14 19223.2 836.963  86
  -2   3 -14 19120.7 829.960  86
   2   1 -14 16211.6 733.225  84
  -3   2 -14 20949.2 915.410  86
  -1  -2 -14 20147.7 918.570  86
   3  -1 -14 17699.0 724.964  84
   1  -3 -14 20988.5 893.023  82
   2   1 -14 19466.8 756.230  82
   3  -1 -14 20102.2 836.806  82
  -1  -2 -14 21832.3 848.504  82
   2   1 -11 277.406 235.722  93
   3  -1 -11 295.873 228.056  93
   2   1 -11 436.361 220.399  92
   1  -3 -11 362.603 248.782  93
   3  -1 -11 318.186 215.605  92
  -3   2 -11 411.616 269.651  92
  -2   3 -11 346.637 261.061  92
  -3   2 -11 326.906 254.721  85
  -1  -2 -11 500.423 276.044  86
   2   1 -11 445.080 222.931  86
  -3   2 -11 555.818 279.050  86
  -2   3 -11 537.338 267.484  85
   1  -3 -11 718.813 265.451  86
  -2   3 -11 387.731 251.471  86
   3  -1 -11 403.267 224.462  86
   1  -3 -11 631.576 228.839  23
   2   1 -11 340.100 214.446  89
  -2   3 -11 303.724 235.072  89
  -3   2 -11 329.057 238.541  89
  -1  -2 -11 351.281 247.625  89
   3  -1 -11 208.047 205.450  89
   1  -3 -11 340.962 252.477  89
   1  -3 -11 346.274 244.270  84
   3  -1 -11 376.171 238.764  84
  -1  -2 -11 160.323 376.427  82
   2   1 -11-365.648 379.014  82
  -3   2 -11 1448.38 337.755  82
  -2   3 -11 1238.52 314.874  82
  -1  -2 -11 378.962 258.447  84
  -2   3 -11 614.977 289.128  39
  -3   2 -11 515.786 289.551  39
   2   1 -11 612.345 228.705  39
   3  -1 -11 393.374 226.031  38
  -1  -2 -11 759.030 257.201  39
   1  -3 -11 486.872 266.814  38
   3  -1 -11 607.833 318.048  79
  -3   2 -11 508.735 249.326  77
  -3   2 -11 646.458 280.221  78
   1  -3 -11 527.143 283.177  79
  -2   3 -11 612.353 273.454  78
   2   1 -11 417.948 206.412  77
   2   1 -11 290.692 285.006  79
   3  -1 -11 524.415 236.906  77
  -1  -2 -11 546.465 263.510  77
   2   1 -11 651.941 219.529  78
  -1  -2 -11 513.516 260.784  78
   1  -3 -11 712.344 275.094  77
   1  -3 -11 509.266 237.605  78
   3  -1 -11 478.517 221.117  78
   3  -1 -11 511.311 337.669  76
  -2   3 -11 493.467 263.720  76
  -3   2 -11 604.646 254.239  76
   2   1 -11 178.533 320.462  76
  -1  -2 -11 531.025 295.120  76
   1  -3 -11 522.540 290.396  76
   2   1 -11 671.554 271.543  67
   3  -1 -11 493.252 247.552  67
  -2   3 -11 506.515 254.910  63
  -3   2 -11 434.225 227.013  63
  -1  -2 -11 744.257 280.995  29
   1  -3 -11 628.440 253.598  29
   1  -3 -11 828.227 262.044  31
   3  -1 -11 890.275 318.399  31
  -2   3 -11 585.267 320.987  31
  -3   2 -11 569.191 277.928  31
  -1  -2 -11 844.775 285.142  31
   2   1 -11 714.672 333.056  31
  -2   3 -11 348.900 218.482  59
  -3   2 -11 580.483 247.072  59
  -3   2 -11 523.539 280.330  33
   3  -1 -11 710.102 234.924  33
  -1  -2 -11 844.114 233.916  33
   1  -3 -11 417.296 215.616  33
   2   1 -11 499.184 259.750  33
  -1  -2  -8 19852.3 730.865  95
   2   1  -8 17376.9 587.533  93
  -2   3  -8 19165.8 690.550  94
   2   1  -8 18731.9 601.001  92
  -3   2  -8 18519.5 688.678  94
  -2   3  -8 18606.6 620.660  92
   1  -3  -8 18149.3 605.609  93
   3  -1  -8 18082.8 579.327  93
   3  -1  -8 18057.8 592.180  92
   3  -1  -8 18807.3 576.355  89
  -2   3  -8 19127.6 614.914  89
  -1  -2  -8 18016.7 657.032  89
   1  -3  -8 18967.5 664.455  89
  -3   2  -8 20418.4 632.765  89
   2   1  -8 19697.3 584.388  89
   1  -3  -8 18709.9 588.115  23
   3  -1  -8 17842.9 504.939  23
  -1  -2  -8 17545.7 569.586  23
  -3   2  -8 19306.6 697.384  85
   2   1  -8 18428.5 599.506  86
   3  -1  -8 18112.8 593.448  86
   1  -3  -8 18307.5 636.180  86
  -2   3  -8 18684.3 629.814  86
   1  -3  -8 19437.1 609.241  84
   2   1  -8 18349.5 607.253  85
   3  -1  -8 18070.0 601.458  84
  -2   3  -8 19380.6 696.256  85
  -3   2  -8 19449.2 678.302  86
  -1  -2  -8 19199.1 701.863  86
   3  -1  -8 18426.6 648.344  83
  -3   2  -8 20576.3 583.281  82
  -2   3  -8 19642.1 560.417  82
   3  -1  -8 17916.2 553.750  39
   2   1  -8 17277.4 566.152  39
   2   1  -8 18581.9 538.254  38
  -3   2  -8 19134.2 656.765  39
   1  -3  -8 18759.5 621.883  38
   1  -3  -8 18458.1 570.722  39
  -1  -2  -8 19795.4 604.892  38
  -2   3  -8 18788.7 642.917  39
  -1  -2  -8 18905.5 601.897  39
   2   1  -8 18617.6 663.326  79
   3  -1  -8 19185.6 612.264  77
   2   1  -8 19051.6 573.469  77
  -2   3  -8 18196.8 617.664  76
  -3   2  -8 17612.1 587.854  76
  -2   3  -8 19557.2 649.703  65
   2   1  -8 18974.7 673.861  65
   2   1  -8 17790.8 625.851  67
   3  -1  -8 19339.6 641.627  67
  -2   3  -8 19888.0 667.450  63
   2   1  -8 19124.1 648.915  63
  -3   2  -8 18781.8 615.634  63
   1  -3  -8 19661.8 587.516  29
  -3   2  -8 18317.0 658.764  31
  -3   2  -8 18092.7 656.964  59
  -2   3  -8 18663.7 641.657  59
   1  -3  -8 19864.2 592.229  33
  -1  -2  -8 19863.8 601.320  33
  -3   2  -8 19002.9 662.195  34
   2   1  -8 18899.3 637.946  34
  -2   3  -8 19810.9 688.371  34
   1  -3  -8 18382.5 567.999  32
   3  -1  -8 18776.7 611.131  33
   3  -1  -5 33930.1 608.395  20
   1  -3  -5 33952.0 614.213  13
  -2   3  -5 34177.7 740.181  21
   1  -3  -5 34935.5 681.157  12
  -3   2  -5 28980.0 496.631  18
   3  -1  -5 35948.1 741.840  13
   3  -1  -5 36638.7 705.614   4
   2   1  -5 33920.0 647.458   8
   1  -3  -5 35261.6 686.318   5
  -1  -2  -5 35161.5 661.615  10
   1  -3  -5 35469.2 749.539  10
   1  -3  -5 33188.9 636.095   3
  -2   3  -5 34527.4 714.783  92
   3  -1  -5 34140.4 691.971  93
  -2   3  -5 30313.8 588.943  90
   2   1  -5 33353.5 696.896  92
   3  -1  -5 33489.3 683.058  92
  -1  -2  -5 35827.3 813.138  95
  -3   2  -5 33611.7 775.513  94
   1  -3  -5 36654.7 796.949  95
  -2   3  -5 33877.3 771.159  94
   1  -3  -5 34650.1 766.460  89
  -3   2  -5 34688.3 709.686  89
   3  -1  -5 33538.3 674.541  89
  -2   3  -5 35542.7 706.414  89
  -1  -2  -5 36158.5 769.503  89
   2   1  -5 34487.5 670.524  89
  -2   3  -5 34420.6 661.425  45
  -3   2  -5 33072.8 649.233  46
  -2   3  -5 35536.3 608.721  44
  -2   3  -5 32755.1 568.479  53
  -2   3  -5 34710.8 703.073  48
   1  -3  -5 34633.9 710.555  23
   3  -1  -5 33152.5 630.327  23
   2   1  -5 34723.0 570.099  23
  -2   3  -5 31228.9 579.443  22
  -3   2  -5 34370.4 763.119  86
  -1  -2  -5 34579.0 788.125  86
   1  -3  -5 33527.9 729.947  86
  -2   3  -5 33718.5 724.418  86
   3  -1  -5 34192.7 695.710  86
   1  -3  -5 36369.2 710.702  84
   2   1  -5 33882.5 717.087  85
   2   1  -5 33811.6 695.397  86
  -3   2  -5 34253.1 775.575  85
   1  -3  -5 35760.0 768.838  83
  -2   3  -5 32447.7 642.508  82
   2   1  -5 35843.4 720.740  83
  -3   2  -5 31427.1 648.110  82
   1  -3  -5 33718.6 681.247  39
   2   1  -5 33669.6 683.113  39
  -1  -2  -5 33641.2 693.859  39
   3  -1  -5 33984.6 674.806  39
  -1  -2  -5 33973.9 698.711  38
  -2   3  -5 33357.9 664.343  79
   2   1  -5 34705.7 666.338  77
   2   1  -5 35310.9 764.833  79
   1  -3  -5 34505.0 746.482  77
  -1  -2  -5 35827.4 746.775  77
   3  -1  -5 33292.3 681.433  78
  -1  -2  -5 33977.7 734.274  78
   3  -1  -5 32518.9 684.808  77
  -2   3  -5 36685.6 699.353  77
  -2   3  -5 34205.6 725.489  78
  -3   2  -5 35705.5 713.022  77
   1  -3  -5 33204.3 732.278  79
  -3   2  -5 35888.2 778.506  78
   1  -3  -5 33518.8 699.681  78
  -1  -2  -5 33669.9 713.553  79
   2   1  -5 34253.9 685.360  78
   1  -3  -5 34112.6 742.067  76
  -2   3  -5 32413.5 700.001  76
  -1  -2  -5 35880.3 740.938  76
  -3   2  -5 34184.0 692.570  76
   2   1  -5 31026.6 502.958  72
   3  -1  -5 33622.7 796.930  76
  -1  -2  -5 32247.7 709.044  64
   3  -1  -5 35086.5 750.282  65
   1  -3  -5 33689.5 632.196  67
  -3   2  -5 34470.5 692.879  65
  -3   2  -5 32225.6 739.954  66
   1  -3  -5 33692.2 674.361  66
  -1  -2  -5 34982.6 751.016  66
   1  -3  -5 34319.4 702.331  64
  -3   2  -5 35332.4 717.066  63
   2   1  -5 34143.0 750.500  63
   1  -3  -5 35490.2 584.983  61
   3  -1  -5 34690.3 733.455  63
  -1  -2  -5 28472.9 532.853  61
   3  -1  -5 32238.6 562.008  30
   2   1  -5 34567.3 557.982  30
   1  -3  -5 38126.6 741.770  31
  -2   3  -5 34577.2 759.391  31
  -3   2  -5 36661.3 765.241  31
   3  -1  -5 34716.7 734.790  31
  -3   2  -5 34586.1 717.586  29
   2   1  -5 33640.9 590.369  54
  -1  -2  -5 34091.2 724.411  59
   3  -1  -5 29152.9 559.240  56
  -2   3  -5 35364.5 755.511  59
  -1  -2  -5 35238.5 724.461  31
   2   1  -5 34345.0 736.175  36
  -1  -2  -5 38726.4 725.859  33
  -3   2  -5 34488.0 738.075  34
   2   1  -5 33511.3 723.285  34
   3  -1  -5 33431.3 590.581  32
  -1  -2  -5 34703.9 706.866  32
   3  -1  -5 34245.0 581.113  35
   2   1  -5 36968.8 608.266  35
   1  -3  -5 37742.7 710.684  33
   3  -1  -5 33977.2 753.799  36
  -2   3  -2 323681. 4411.46  14
   2   1  -2 334663. 4412.28  20
  -1  -2  -2 320841. 4323.09  16
  -2   3  -2 317604. 4409.91  16
   3  -1  -2 325668. 4465.99  12
  -3   2  -2 319767. 4429.48  17
   3  -1  -2 327571. 4416.87   9
   1  -3  -2 340540. 4464.76   2
  -1  -2  -2 330765. 4294.15   7
  -3   2  -2 277261. 4345.18   6
   3  -1  -2 300737. 4432.36   1
  -3   2  -2 277039. 4334.84   2
  -1  -2  -2 331819. 4322.02   9
   2   1  -2 355539. 4426.85  91
  -2   3  -2 333953. 4430.45  90
   1  -3  -2 324071. 4491.13  49
  -1  -2  -2 336718. 4432.32  47
   2   1  -2 335460. 4341.23  46
   3  -1  -2 317491. 4358.74  51
  -3   2  -2 334525. 4427.85  44
   1  -3  -2 333088. 4467.88  50
  -1  -2  -2 334260. 4399.98  51
  -2   3  -2 332062. 4429.58  45
  -2   3  -2 321070. 4385.56  22
  -1  -2  -2 326279. 4342.12  26
  -1  -2  -2 326234. 4398.72  23
  -3   2  -2 318874. 4394.05  21
  -1  -2  -2 328842. 4352.15  25
   1  -3  -2 344876. 4367.16  84
   1  -3  -2 339485. 4402.14  80
  -2   3  -2 334507. 4405.53  81
   2   1  -2 334571. 4314.10  77
  -1  -2  -2 338949. 4410.25  77
   1  -3  -2 327338. 4399.21  79
  -2   3  -2 329368. 4385.63  78
   1  -3  -2 335339. 4365.66  78
  -1  -2  -2 326953. 4397.52  38
   1  -3  -2 342083. 4404.06  76
  -2   3  -2 327712. 4353.80  76
   3  -1  -2 339193. 4383.14  72
  -3   2  -2 329766. 4319.16  65
   1  -3  -2 333249. 4359.48  69
   2   1  -2 336025. 4380.96  70
  -3   2  -2 321965. 4426.82  66
   3  -1  -2 338496. 4424.10  65
  -1  -2  -2 334888. 4390.75  62
   1  -3  -2 347338. 4421.72  61
   2   1  -2 338332. 4419.31  63
  -3   2  -2 312661. 4372.75  31
   3  -1  -2 325470. 4371.50  30
  -3   2  -2 315037. 4390.54  29
   3  -1  -2 338602. 4432.02  60
   2   1  -2 325885. 4377.09  57
   3  -1  -2 327956. 4389.67  54
  -1  -2  -2 335073. 4395.08  59
   2   1  -2 290093. 4376.40  55
   2   1  -2 325888. 4393.70  35
  -1  -2  -2 326408. 4376.37  33
   3  -1  -2 323309. 4377.86  35
  -1  -2   1 11222.3 275.759  88
   1  -3   1 11381.1 276.682  88
   2   1   1 9807.56 230.463   9
  -3   2   1 9577.22 282.807  10
   2   1   1 9907.02 220.249   4
   1  -3   1 9100.14 239.132   8
  -1  -2   1 9310.43 261.410   4
   2   1   1 10058.3 219.968   7
   3  -1   1 9122.94 223.927   3
  -1  -2   1 9693.95 253.757  24
  -2   3   1 9688.22 243.855  22
   2   1   1 10221.6 220.083  53
  -2   3   1 10153.9 298.386  49
  -1  -2   1 10041.1 250.894  47
   1  -3   1 10237.3 251.395  49
   1  -3   1 10213.5 265.387  50
   3  -1   1 9381.36 248.110  52
   1  -3   1 9680.17 252.155  43
   1  -3   1 10804.3 267.221  80
   2   1   1 11270.1 247.069  81
   3  -1   1 10085.1 257.516  72
  -2   3   1 10319.6 285.137  74
   2   1   1 10284.9 251.495  68
  -1  -2   1 10524.8 272.503  62
   1  -3   1 10561.1 283.573  61
   3  -1   1 9536.89 242.093  30
   2   1   1 9719.16 249.817  20
   1  -3   1 9363.63 250.579  14
  -3   2   1 9520.44 250.536  15
  -1  -2   1 9934.12 253.038  18
   3  -1   1 9081.83 208.794  12
  -2   3   1 10387.3 255.689  56
   3  -1   1 9866.39 256.774  60
  -3   2   1 10146.6 254.557  54
  -1  -2   1 9922.98 245.776  57
  -1  -2   4 104516. 1471.11  88
   1  -3   4 101669. 1454.97  88
  -3   2   4 98195.7 1472.88  90
  -3   2   4 93097.2 1565.57  10
  -2   3   4 99504.3 1520.65   2
  -3   2   4 97152.0 1492.45  11
  -1  -2   4 100614. 1525.49   7
  -1  -2   4 95663.6 1499.72   4
  -2   3   4 102642. 1537.36   6
  -3   2   4 100544. 1539.16   5
   3  -1   4 95992.9 1392.99  60
  -2   3   4 101900. 1440.73  56
  -1  -2   4 79130.3 1371.17  57
  -1  -2   4 95321.0 1451.36  25
  -1  -2   4 88773.5 1427.75  24
  -2   3   4 96721.5 1430.63  27
   1  -3   4 101298. 1431.59  80
   2   1   4 101990. 1421.47  68
  -1  -2   4 99368.2 1449.99  69
   1  -3   4 98124.4 1457.77  61
  -3   2   4 98606.5 1410.17  62
  -1  -2   4 87657.2 1426.40  62
   2   1   4 102574. 1491.41  46
   3  -1   4 96328.9 1434.99  52
   2   1   4 96269.4 1463.84  44
  -2   3   4 99163.1 1579.05  49
  -2   3   4 99246.3 1534.47  50
   1  -3   4 97894.7 1491.06  43
   3  -1   4 97180.2 1490.22  48
   3  -1   4 92679.5 1453.35  45
   3  -1   4 98507.3 1427.99  72
  -1  -2   4 95411.4 1476.35  75
   1  -3   4 100972. 1471.45  71
  -2   3   4 95930.4 1480.06  74
   1  -3   4 96050.5 1462.98  14
  -1  -2   4 94936.9 1525.84  13
   1  -3   4 91417.9 1455.18  16
  -3   2   4 92593.7 1456.89  28
   3  -1   4 94062.5 1387.88  30
   3  -1   7 13572.3 410.020  43
  -1  -2   7 12569.9 382.095  75
   1  -3   7 13410.9 392.651  69
  -3   2   7 12848.0 400.759  28
   1  -3   7 13149.9 404.826  19
  -1  -2   7 13190.2 406.681  16
   1  -3   7 13101.6 405.077  14
   1  -3   7 14300.9 492.116  13
  -1  -2   7 14477.5 506.372  13
  -1  -2   7 13373.5 489.219  12
  -3   2   7 13675.1 383.031  53
   3  -1   7 12586.5 393.370  45
   3  -1   7 12976.1 363.780  51
   2   1   7 13767.2 382.414  45
   2   1   7 12510.8 425.996  48
  -2   3   7 13074.1 421.496  50
  -2   3   7 12901.7 483.348  49
  -2   3   7 13307.5 376.139  54
  -3   2   7 13173.1 371.265  55
  -1  -2   7 14940.6 471.178   1
  -1  -2   7 14113.7 452.407   9
   1  -3   7 14767.4 474.882   4
  -1  -2   7 14848.9 479.357   7
  -3   2   7 14674.3 480.459   5
  -1  -2   7 15091.6 471.085   4
  -3   2   7 12999.2 493.206  10
  -3   2   7 15018.1 505.237   2
   3  -1   7 14420.7 405.343   8
  -3   2   7 14014.6 500.959   6
  -1  -2   7 13687.5 384.828  25
  -1  -2   7 11439.2 366.569  24
  -3   2   7 12058.6 402.773  27
  -3   3 -18 848.079 221.327  93
  -3   3 -18 932.134 205.274  33
   3   0 -18 929.730 216.955  76
  -3   3 -18 822.132 219.224  84
   0  -3 -15 358.335 415.606  82
   0  -3 -15 33.7879 280.640  86
   3   0 -15 169.058 232.217  84
  -3   3 -15 318.974 286.549  86
   0  -3 -15 241.068 240.047  84
   0  -3 -15-149.874 325.953  89
   0  -3 -15 302.859 264.421  93
   0  -3 -15 150.115 323.477  92
  -3   3 -15-507.387 364.686  93
  -3   3 -15 276.281 301.734  92
  -3   3 -15 193.430 301.908  39
   0  -3 -15 148.083 217.569  33
  -3   3 -15 12.2908 276.272  33
   3   0 -15 251.723 249.104  33
  -3   3 -12 6807.84 503.632  92
   3   0 -12 6362.38 436.991  93
   3   0 -12 5884.77 433.490  92
   0  -3 -12 5882.66 468.046  93
  -3   3 -12 5795.40 528.477  85
   3   0 -12 6447.36 438.079  86
  -3   3 -12 6554.47 519.685  86
   0  -3 -12 6455.53 463.948  84
   3   0 -12 6430.81 460.615  84
   0  -3 -12 6708.18 528.503  86
   0  -3 -12 6128.27 513.213  89
  -3   3 -12 5894.01 446.537  89
   3   0 -12 5330.98 409.956  89
   0  -3 -12 6663.11 571.955  82
  -3   3 -12 6711.73 544.146  39
   3   0 -12 6208.85 537.100  79
   0  -3 -12 6338.36 474.347  78
   3   0 -12 6063.02 437.906  77
   0  -3 -12 5846.00 488.249  77
  -3   3 -12 6608.84 534.513  78
  -3   3 -12 5750.55 457.081  76
   0  -3 -12 6353.33 507.184  76
   3   0 -12 6399.46 581.033  76
   3   0 -12 7384.97 519.931  67
  -3   3 -12 6234.37 495.458  63
   0  -3 -12 6569.54 479.487  29
  -3   3 -12 6470.11 522.702  31
   3   0 -12 7285.45 581.724  31
  -3   3 -12 6483.55 498.122  59
  -3   3 -12 6157.71 540.370  33
   0  -3 -12 5684.88 417.574  33
   3   0 -12 6879.96 477.903  33
   3   0  -9-23.1227 188.496  93
   3   0  -9 77.8822 174.883  92
  -3   3  -9 101.638 216.867  92
  -3   3  -9 36.8852 236.644  94
   0  -3  -9-115.928 212.503  89
  -3   3  -9 46.4744 197.488  89
   3   0  -9-57.8837 161.320  89
   0  -3  -9 134.406 189.808  23
   0  -3  -9 66.1299 219.301  86
   3   0  -9 48.3906 174.213  86
  -3   3  -9 7.72498 206.036  86
  -3   3  -9 9.23683 226.872  85
   0  -3  -9-57.4683 198.641  84
  -3   3  -9 265.503 251.739  82
   3   0  -9 115.048 173.283  39
   0  -3  -9-36.7536 221.677  38
   0  -3  -9-11.7627 181.530  39
   3   0  -9-48.4823 192.118  38
  -3   3  -9 101.740 238.027  39
  -3   3  -9 89.0172 208.861  78
   3   0  -9-67.0431 238.050  79
   3   0  -9 73.6840 153.559  78
   0  -3  -9 69.0191 204.718  79
  -3   3  -9 181.070 182.570  77
   0  -3  -9 27.8371 194.267  78
   0  -3  -9 39.3890 199.838  77
   3   0  -9 206.239 283.563  76
  -3   3  -9-6.27474 188.231  76
   0  -3  -9 214.681 233.619  76
   3   0  -9 38.0770 187.437  67
   3   0  -9 80.5518 164.601  63
  -3   3  -9-23.6164 180.866  63
   0  -3  -9 76.6937 205.424  29
  -3   3  -9-25.0465 233.806  31
   0  -3  -9 59.5534 195.707  31
   3   0  -9 99.7633 241.967  31
  -3   3  -9 74.4067 190.849  59
   0  -3  -9 29.9048 165.062  33
  -3   3  -9-85.6267 220.161  34
   0  -3  -9 6.38064 165.609  32
   3   0  -9-64.2168 192.645  33
   0  -3  -6 23324.5 504.235  12
   3   0  -6 24032.3 496.731   8
   3   0  -6 16789.7 509.845  92
  -3   3  -6 17008.6 542.634  92
  -3   3  -6 16731.6 597.551  94
   0  -3  -6 16339.5 606.139  95
   3   0  -6 17121.3 512.181  93
  -3   3  -6 17583.8 533.197  89
   0  -3  -6 17595.2 577.322  89
   3   0  -6 16968.4 478.732  89
  -3   3  -6 19592.4 467.885  46
   3   0  -6 22941.2 459.305  23
   0  -3  -6 23400.0 580.664  23
   0  -3  -6 17339.0 577.291  86
   3   0  -6 17743.6 519.882  86
  -3   3  -6 17420.6 558.464  86
   0  -3  -6 19741.0 550.470  84
  -3   3  -6 16848.9 596.222  85
   3   0  -6 17246.6 547.671  83
  -3   3  -6 18975.6 501.543  82
   0  -3  -6 22031.5 585.630  38
   3   0  -6 20020.0 519.807  39
   0  -3  -6 21778.5 545.025  39
   0  -3  -6 17742.8 553.640  79
   3   0  -6 18358.9 508.820  77
   0  -3  -6 18038.6 571.827  77
   3   0  -6 19269.1 514.874  78
   3   0  -6 17718.1 610.057  79
  -3   3  -6 20944.7 544.759  77
  -3   3  -6 18660.8 583.007  78
   0  -3  -6 17878.7 543.539  78
   3   0  -6 17825.9 643.282  76
  -3   3  -6 17686.0 517.819  76
   0  -3  -6 19860.7 590.943  76
  -3   3  -6 18403.1 537.845  65
   3   0  -6 18982.3 585.889  65
   0  -3  -6 20051.6 462.882  67
   0  -3  -6 18723.1 547.646  64
   3   0  -6 19476.9 575.884  63
  -3   3  -6 22292.0 622.100  31
   3   0  -6 21903.6 623.516  31
   3   0  -6 19815.6 389.527  30
  -3   3  -6 19693.5 603.027  59
   3   0  -6 16925.7 424.607  54
   3   0  -6 21404.3 624.126  36
   0  -3  -6 21354.6 563.870  32
   3   0  -6 21180.1 573.209  34
   0  -3  -6 25160.8 572.631  33
   0  -3  -6 23747.0 598.741  31
   3   0  -6 20801.5 423.233  35
  -3   3  -6 22285.6 627.776  34
   3   0  -3 64.5354 153.682   7
   3   0  -3 77.7447 150.914   4
  -3   3  -3-4.09308 91.3730  92
   3   0  -3 15.0876 83.3754  93
  -3   3  -3 117.543 87.0575  89
  -3   3  -3 357.447 109.931  90
  -3   3  -3 34.7077 100.400  86
   0  -3  -3 46.7955 103.976  83
   0  -3  -3 53.8539 82.5980  84
   0  -3  -3 37.0893 94.6275  78
   0  -3  -3 88.9286 107.654  79
   0  -3  -3 24.8972 114.045  76
   3   0  -3 57.1405 77.2191  72
   3   0  -3 1.52460 69.4304  77
  -3   3  -3 97.4738 89.4290  76
  -3   3  -3 19.0996 124.329  48
   0  -3  -3 68.8271 128.634  50
  -3   3  -3-72.2409 125.268  45
   0  -3  -3-9.23815 129.908  49
  -3   3  -3 61.8358 38.8937  49
   3   0  -3-26.4013 95.5888  63
   0  -3  -3 84.1395 82.1010  61
  -3   3  -3 54.1337 107.105  31
   3   0  -3 34.1716 95.6953  30
   3   0  -3-16.8592 68.0034  57
  -3   3  -3 53.6925 59.3043  54
   0  -3  -3 76.2170 72.0793  25
   0  -3  -3 89.4690 108.080  23
   3   0  -3-22.9770 83.1390  34
   3   0  -3 49.6891 102.918  35
   0  -3  -3 50.9069 78.4669  33
   0  -3  -3 27.2958 119.773  38
   0  -3  -3-6.59185 81.8778  39
  -3   3  -3 99.3712 106.999  14
  -3   3  -3 74.1311 113.033  16
   3   0  -3 34.9707 163.855  13
   0  -3  -3-10.5755 74.7235  19
   3   0  -3 14.6231 107.477  20
  -3   3  -3 82.0121 107.041  21
   0  -3   0 137708. 2051.35  69
  -3   3   0 156161. 2089.86  17
  -3   3   0 146743. 2056.46  48
   3   0   0 141924. 2046.69  51
   3   0   0 139075. 2045.26  44
   3   0   0 136555. 2026.40  55
  -3   3   0 144803. 2054.84  54
   3   0   0 138951. 2077.28  60
  -3   3   0 160999. 2118.17   6
   3   0   0 149183. 2050.35   9
   3   0   0 147235. 2049.43   1
  -3   3   0 160840. 2111.80   2
  -3   3   3-20.6699 152.024  40
   3   0   3 26.2867 68.6569   1
  -3   3   3-3.28631 144.673   6
  -3   3   3-31.9208 125.301   2
   3   0   3-9.37545 75.8518  70
   0  -3   3 65.0525 104.357  69
   0  -3   3 60.9575 108.859  16
  -3   3   3 56.2331 74.5328  15
   3   0   3 25.5255 86.7014  20
  -3   3   3-1.69582 74.2183  17
   3   0   3 11.0386 90.4905  30
   3   0   3 31.3097 53.5665  55
  -3   3   3-20.4252 88.4290  54
   0  -3   3 1.85354 79.8331  80
   3   0   3-4.42761 93.7209  44
   0  -3   3 1.55447 71.3440  47
   3   0   3-3.95043 86.3325  51
  -3   3   3 26.1063 46.8238  48
  -3   3   3-4.91380 70.2235  45
   0  -3   3 2.26933 88.2037  88
  -3   3   3 50.1131 100.599  90
   0  -3   3 9.74430 112.979  24
  -3   3   3 54.8628 148.107  27
   0  -3   6 7946.46 328.574  75
   3   0   6 7885.04 282.263  72
   0  -3   6 8253.06 309.611  69
  -3   3   6 8050.36 240.277  62
   0  -3   6 7338.90 281.238  61
   3   0   6 13004.4 250.815  13
   0  -3   6 11583.0 366.910  16
   0  -3   6 13239.0 460.761  13
  -3   3   6 11197.8 364.918  27
   0  -3   6 11897.4 369.630  25
  -3   3   6 14213.2 459.337   2
   0  -3   6 14540.0 447.658   4
   3   0   6 11140.2 214.459   7
   0  -3   6 7254.76 270.981  88
  -3   3   6 9065.71 317.894  54
   3   0   6 9023.64 296.703  51
   3   0   6 9036.03 355.155  48
  -3   3   6 8663.10 418.065  49
   3   0   6 9504.37 328.159  45
   0  -3   9 4.98285 189.931   4
   0  -3   9 9.88470 187.407   1
   0  -3   9 147.836 191.986   7
   0   4 -19 51.1599 94.9786  33
   4  -4 -16 189.578 226.389  89
   4  -4 -16 461.214 277.879  76
   0   4 -16 183.295 268.370  76
  -4   0 -16 414.865 280.060  78
   4  -4 -16 427.548 242.592  77
   0   4 -16 449.655 317.352  31
   4  -4 -13 315.473 349.469  79
  -4   0 -13 168.603 310.496  78
  -4   0 -13 414.023 276.955  77
   4  -4 -13 158.668 267.133  77
   4  -4 -13-117.296 312.656  38
  -4   0 -13 53.8086 318.300  39
   0   4 -13 133.142 276.804  39
  -4   0 -13-177.589 323.054  89
   4  -4 -13-137.623 281.365  89
   4  -4 -13 111.569 306.386  76
   0   4 -13-22.7144 319.081  76
  -4   0 -13-88.2601 248.294  33
   0   4 -13-148.250 343.887  33
   4  -4 -13 83.1585 206.226  33
   4  -4 -13 28.6293 249.086  92
   0   4 -13-240.971 308.310  93
  -4   0 -13-245.158 374.435  92
   0   4 -13 14.6020 371.143  31
   4  -4 -13 211.674 265.325  31
   4  -4 -13 108.844 218.941  86
   4  -4 -13 153.801 230.120  84
  -4   0 -13 596.445 392.099  86
  -4   0 -13-136.713 341.771  84
   4  -4 -10 111514. 1965.91  93
  -4   0 -10 109366. 2152.40  89
   4  -4 -10 113370. 2031.92  23
  -4   0 -10 108004. 2180.89  85
   0   4 -10 104156. 2021.41  86
   0   4 -10 106486. 2205.15  85
  -4   0 -10 123385. 2450.87  86
   4  -4 -10 114076. 1984.43  84
   4  -4 -10 108953. 2285.87  83
  -4   0 -10 118151. 1979.24  82
  -4   0 -10 118568. 2204.70  39
   4  -4 -10 120575. 2183.40  38
   0   4 -10 109098. 2093.65  39
   4  -4 -10 108446. 2233.56  79
  -4   0 -10 109204. 2120.47  77
   0   4 -10 107310. 2010.45  78
  -4   0 -10 117610. 2335.72  78
   0   4 -10 108176. 2044.54  79
   4  -4 -10 111250. 2196.58  77
   4  -4 -10 108284. 2167.82  76
   0   4 -10 106021. 2196.89  76
   0   4 -10 114830. 2344.07  65
   0   4 -10 118082. 2188.82  67
   4  -4 -10 111935. 2087.82  67
   0   4 -10 115671. 2288.08  63
  -4   0 -10 122196. 2214.10  29
   4  -4 -10 113439. 2065.93  31
   0   4 -10 117909. 2401.99  31
  -4   0 -10 114796. 2248.92  59
   0   4 -10 122394. 2349.39  34
   4  -4 -10 109467. 1984.37  33
  -4   0 -10 108561. 2077.36  31
  -4   0 -10 100743. 2060.26  33
   4  -4  -7-66.1227 201.903  13
   4  -4  -7 105.232 156.131  93
  -4   0  -7-6.89298 193.035  94
  -4   0  -7 51.5296 219.900  95
   4  -4  -7 154.313 176.637  89
  -4   0  -7-34.6726 185.515  89
   0   4  -7-4.51392 149.606  48
   0   4  -7 69.7264 143.712  45
   4  -4  -7 23.9361 166.287  23
   0   4  -7 31.6641 173.904  85
   4  -4  -7-31.2184 151.815  86
  -4   0  -7 11.9153 168.968  85
  -4   0  -7-24.0863 250.736  86
   4  -4  -7 146.808 155.441  84
   0   4  -7 97.0597 161.378  86
  -4   0  -7 7.78804 243.062  82
   0   4  -7 31.3293 203.348  82
   4  -4  -7 28.2859 218.552  83
   0   4  -7 75.0956 176.417  39
  -4   0  -7 45.2989 193.170  39
   0   4  -7 152.284 182.908  79
   4  -4  -7 61.3897 243.025  79
   0   4  -7 44.7794 143.404  78
  -4   0  -7-72.2398 181.461  77
   4  -4  -7 4.13965 135.940  78
  -4   0  -7 86.0461 180.727  76
   0   4  -7-6.49771 218.777  76
   4  -4  -7 60.7521 220.485  76
   4  -4  -7 47.7579 194.661  77
  -4   0  -7 75.9805 270.696  66
   0   4  -7 157.990 180.477  67
   4  -4  -7-45.9599 117.942  64
   0   4  -7-73.1772 181.460  63
  -4   0  -7 171.093 176.064  31
   4  -4  -7 28.0557 164.105  31
  -4   0  -7-52.8173 164.508  59
   0   4  -7-9.48056 122.113  59
   4  -4  -7 50.4991 134.106  33
  -4   0  -7 5.17576 156.988  33
   4  -4  -7 15.3245 119.954  32
   4  -4  -7 193.560 250.444  36
   4  -4  -4 71456.9 1236.35  12
  -4   0  -4 60104.6 951.141  18
  -4   0  -4 62427.5 1095.87  15
   4  -4  -4 67925.4 1189.04  11
   0   4  -4 66698.2 1140.54   8
   0   4  -4 69949.5 1137.05  91
   0   4  -4 71521.9 1139.20  94
  -4   0  -4 71285.8 1246.74  95
  -4   0  -4 73363.7 1177.13  89
  -4   0  -4 67018.7 1098.03  47
   0   4  -4 68037.6 1114.77  53
   0   4  -4 70161.8 1170.28  21
  -4   0  -4 53478.4 971.363  27
  -4   0  -4 59397.0 963.252  24
   4  -4  -4 68279.3 1076.00  86
  -4   0  -4 74926.0 1153.27  87
  -4   0  -4 69470.7 1161.03  85
   0   4  -4 71312.9 1119.08  81
   4  -4  -4 69291.8 1086.47  80
  -4   0  -4 64192.4 1066.91  82
   0   4  -4 64657.0 983.422  82
   0   4  -4 70011.4 1182.62  43
   0   4  -4 65419.5 1099.86  39
  -4   0  -4 69189.9 1106.40  41
   0   4  -4 68742.2 1073.35  78
   0   4  -4 70145.4 1088.21  79
  -4   0  -4 69761.6 1142.47  77
   4  -4  -4 69427.5 1183.30  76
   4  -4  -4 68050.9 1031.79  71
   0   4  -4 70221.1 1167.51  67
   0   4  -4 66752.7 1057.97  68
  -4   0  -4 70905.4 1080.09  62
   4  -4  -4 70441.1 1101.56  31
   4  -4  -4 72873.5 1148.37  60
   0   4  -4 66608.7 1035.34  56
  -4   0  -4 71003.5 1215.17  59
   0   4  -4 68828.8 1096.25  59
   4  -4  -4 62976.3 1052.62  33
  -4   0  -4 68605.3 1110.96  33
  -4   0  -4 70597.2 1156.46  32
   0   4  -1-19.0313 111.698  58
  -4   0  -1-13.2858 106.079  46
  -4   0  -1 35.7363 86.5929  53
   0   4  -1 38.9887 104.000  47
  -4   0  -1 41.4405 193.464  26
   4  -4  -1 9.40861 117.564  10
   4  -4  -1 172.597 135.279   5
   4  -4  -1 571.926 153.864  11
  -4   0  -1-15.0866 119.647  11
  -4   0  -1 65.0775 86.9045  12
   0   4  -1 31.3907 112.077   8
  -4   0  -1 51.8334 115.953  87
   0   4  -1 60.8229 101.326  81
   0   4  -1 48.4263 113.818  43
  -4   0  -1 47.3591 158.928  37
   4  -4  -1 2.56748 110.436  80
   4  -4  -1 4.70246 79.1042  76
   0   4  -1 47.9799 97.1975  73
   0   4  -1 36.9052 71.4190  67
   4  -4  -1-3.03019 120.204  61
  -4   0  -1 29.9412 115.013  62
   4  -4  -1 57.9317 139.412  30
   4  -4  -1 50.5266 97.3389  15
  -4   0  -1 39.6710 70.7008  32
   0   4   2 976395. 12181.6  91
  -4   0   2 958545. 12239.5  87
  -4   0   2 903041. 12163.5  26
   4  -4   2 960917. 12220.7  80
   0   4   2 952234. 12180.0  81
   0   4   2 945897. 12209.1  47
  -4   0   2 911303. 12121.8  46
  -4   0   2 932101. 12163.5  53
  -4   0   2 932199. 12133.6  51
   0   4   2 913241. 12084.8  43
  -4   0   2 904898. 12193.1  37
   0   4   2 940743. 12192.4  73
  -4   0   2 884450. 12217.6  12
   4  -4   2 889018. 12181.4  15
  -4   0   2 935599. 12178.5  62
   4  -4   2 925323. 12237.1  61
   4  -4   2 919606. 12166.5  30
  -4   0   2 897680. 12214.6   3
   0   4   2 947630. 12173.5  58
   0   4   5 27.6553 129.003  47
  -4   0   5 9.75087 128.521  53
  -4   0   5 67.1622 199.453  26
  -4   0   5 44.7376 127.258  87
   0   4   5-35.9796 104.149  73
   4  -4   5 52.0030 137.854  15
   4  -4   5 10.3744 133.739  17
  -4   0   5 32.5362 129.876  62
   0   4   5-8.20006 110.827  58
   4  -4   5 197.800 174.465   8
  -4   0   5 17.2623 160.463   3
  -4   0   5 124.916 182.071   1
  -4   0   5 14.0605 155.870  12
   0   4   5 224.108 85.5730  91
  -4   0   5 39.7011 189.052  37
   0   4   5-13.4032 94.1763  81
   4  -4   5 33.9629 132.556  80
  -4   0   8 137494. 2221.64  18
   4  -4   8 140549. 2226.47  15
   0   4   8 142003. 2282.68  46
   4  -4   8 139633. 2248.22  52
   4  -4   8 142710. 2351.65  43
  -4   0   8 133434. 2496.03  10
  -4   0   8 145021. 2396.72   3
  -4   0   8 143498. 2446.10   5
   4  -4   8 146737. 2320.04   8
  -4   0   8 145943. 2378.61  11
  -4   1 -17 565.136 250.029  78
   3  -4 -17 585.832 224.077  77
  -3  -1 -17 270.889 207.187  78
  -4   1 -17 170.223 178.001  33
  -1   4 -17 268.599 239.934  33
   1   3 -17 22.5525 210.555  33
  -3  -1 -17 190.658 218.890  93
  -4   1 -17 163.926 241.596  93
  -3  -1 -17 214.137 261.948  92
  -1   4 -17 129.201 199.460  93
   1   3 -17 268.646 202.852  84
  -3  -1 -17 153.760 239.120  86
  -4   1 -17 141.314 215.534  84
  -3  -1 -17 408.522 194.769  84
  -4   1 -17 182.945 242.423  86
  -3  -1 -17 1411.34 279.152  89
   3  -4 -17 296.189 218.268  89
   1   3 -17 14.8075 236.547  76
   4  -3 -17 152.495 237.930  76
   3  -4 -17 640.211 317.413  82
  -1   4 -17 67.4618 219.483  84
   4  -3 -17 118.056 290.755  82
  -1   4 -17 261.299 242.054  31
   1   3 -17 542.184 260.247  31
  -3  -1 -14 4122.19 422.234  77
  -4   1 -14 3947.23 480.384  78
  -1   4 -14 4069.11 399.562  78
  -3  -1 -14 3627.63 461.887  78
   4  -3 -14 3557.47 410.374  77
   3  -4 -14 3673.97 422.343  77
   4  -3 -14 3504.47 466.671  79
  -1   4 -14 4343.45 454.753  39
  -3  -1 -14 4593.97 447.994  39
  -4   1 -14 4273.56 479.079  39
  -4   1 -14 2956.83 408.618  89
   4  -3 -14 2799.20 370.975  89
   3  -4 -14 2978.35 420.505  89
  -3  -1 -14 3101.10 443.300  89
   1   3 -14 3540.31 461.200  76
   3  -4 -14 3744.82 453.242  76
  -1   4 -14 4224.08 453.478  76
   4  -3 -14 4332.24 510.381  76
  -1   4 -14 3388.10 490.982  33
   1   3 -14 3616.72 472.585  33
   4  -3 -14 3595.65 365.923  33
  -4   1 -14 3900.77 422.316  33
  -3  -1 -14 4031.11 403.383  33
   3  -4 -14 3880.48 362.500  33
   4  -3 -14 4223.34 429.589  31
   3  -4 -14 3377.18 421.542  92
   4  -3 -14 3608.62 381.202  92
  -3  -1 -14 3544.26 496.084  92
  -3  -1 -14 3267.04 448.841  93
  -1   4 -14 3892.03 454.600  93
  -4   1 -14 3728.25 499.061  92
   1   3 -14 3466.70 400.397  93
   1   3 -14 4437.62 536.914  31
  -1   4 -14 4342.85 518.434  31
   1   3 -14 2946.31 433.576  84
   3  -4 -14 3971.44 361.312  84
  -4   1 -14 3644.76 498.965  84
  -3  -1 -14 4146.12 513.909  86
   3  -4 -14 3556.72 389.165  86
   4  -3 -14 4356.17 359.432  84
  -3  -1 -14 3608.14 434.505  84
  -4   1 -14 4168.15 532.933  86
   3  -4 -14 3309.76 575.345  82
   4  -3 -14 3477.35 556.340  82
   1   3 -11 1579.67 300.910  93
  -1   4 -11 2410.27 324.149  92
   3  -4 -11 2449.90 311.838  93
   4  -3 -11 2351.30 308.760  93
   4  -3 -11 1465.34 283.555  92
   1   3 -11 2237.86 303.852  86
   4  -3 -11 1921.48 283.964  86
  -1   4 -11 2262.52 321.946  86
  -4   1 -11 1864.90 353.141  85
   1   3 -11 1592.61 313.409  85
   4  -3 -11 2495.31 295.766  84
   3  -4 -11 2791.99 316.238  84
  -3  -1 -11 1676.31 396.807  86
  -4   1 -11 1555.07 390.364  86
   3  -4 -11 1706.74 296.410  86
  -1   4 -11 1466.65 345.372  85
   4  -3 -11 4170.84 333.673  23
   3  -4 -11 3844.64 346.100  23
   3  -4 -11 1318.22 311.551  89
   4  -3 -11 1297.78 276.590  89
  -4   1 -11 1419.04 326.000  89
  -3  -1 -11 1767.53 324.540  89
  -1   4 -11 4463.30 359.602  82
  -4   1 -11 8845.97 490.511  82
   1   3 -11 2369.25 360.073  82
  -3  -1 -11 2998.01 405.647  82
   3  -4 -11 3543.57 408.739  38
  -1   4 -11 3327.20 397.228  39
   4  -3 -11 2960.71 387.925  38
  -4   1 -11 3101.73 396.313  39
   1   3 -11 3085.28 356.513  39
  -3  -1 -11 3087.88 373.619  39
   4  -3 -11 1897.72 400.938  79
  -3  -1 -11 1681.77 372.757  78
   4  -3 -11 1633.51 313.910  77
   3  -4 -11 2315.77 296.257  78
  -4   1 -11 1966.77 399.393  78
  -4   1 -11 1990.78 321.912  77
  -1   4 -11 2052.08 308.020  78
   3  -4 -11 1960.44 387.866  79
   1   3 -11 2325.37 292.118  78
  -3  -1 -11 1974.33 343.008  77
   3  -4 -11 1589.02 343.631  77
   1   3 -11 1935.53 332.928  79
   3  -4 -11 2236.76 372.894  76
   4  -3 -11 1771.80 377.477  76
  -1   4 -11 1787.88 338.673  76
  -3  -1 -11 2918.59 344.751  76
  -4   1 -11 2645.51 325.043  76
   1   3 -11 1742.95 393.331  76
  -1   4 -11 1721.87 333.438  65
   4  -3 -11 2481.22 331.356  67
   1   3 -11 2750.87 373.389  67
   1   3 -11 2071.81 364.294  65
   1   3 -11 2386.30 367.495  63
  -1   4 -11 2607.56 378.262  63
   1   3 -11 3465.36 488.939  31
  -1   4 -11 3989.38 504.190  31
  -3  -1 -11 4125.87 437.004  29
   4  -3 -11 3376.62 379.681  31
  -4   1 -11 3980.92 437.890  29
   1   3 -11 3653.50 437.784  34
   3  -4 -11 3838.79 330.513  33
  -1   4 -11 3321.18 436.311  34
  -3  -1 -11 3626.17 355.198  33
   3  -4 -11 4383.11 376.924  31
  -4   1 -11 3793.65 386.446  31
  -4   1 -11 3224.95 353.692  33
   4  -3 -11 3351.13 314.002  33
  -4   1 -11 3172.01 383.864  59
   1   3  -8 1729.86 209.874  89
   4  -3  -8 1760.26 226.263  89
  -1   4  -8 1582.85 232.105  89
  -4   1  -8 1707.82 253.236  89
   3  -4  -8 1720.74 249.236  89
  -3  -1  -8 1852.82 256.415  89
   4  -3  -8 1934.42 220.697  23
   3  -4  -8 1764.74 241.762  23
  -1   4  -8 1511.25 266.019  85
   3  -4  -8 1703.04 230.818  86
   3  -4  -8 1808.81 230.755  84
   4  -3  -8 1606.25 221.472  84
   1   3  -8 1493.87 240.565  85
  -3  -1  -8 1639.46 233.757  85
  -1   4  -8 1747.70 238.055  86
   4  -3  -8 1376.40 213.694  86
   1   3  -8 1620.67 223.402  86
  -4   1  -8 1741.46 269.164  85
  -4   1  -8 1831.36 322.616  86
  -3  -1  -8 2390.37 346.952  86
   3  -4  -8 1750.92 292.550  83
   1   3  -8 1754.36 274.052  82
  -3  -1  -8 2114.00 319.503  82
  -1   4  -8 1715.87 249.459  82
   4  -3  -8 1767.73 289.708  83
  -4   1  -8 2265.79 294.086  82
  -1   4  -8 1460.54 260.880  39
   1   3  -8 1468.38 230.516  39
  -4   1  -8 1716.14 278.854  39
  -3  -1  -8 1760.66 252.626  39
   1   3  -8 1670.02 203.090  77
   1   3  -8 1618.73 256.918  79
  -1   4  -8 1482.29 236.160  79
  -4   1  -8 1716.06 288.484  78
  -3  -1  -8 1852.58 234.685  33
   1   3  -8 1740.27 282.023  34
   3  -4  -8 1522.99 201.187  32
  -1   4  -8 2292.52 312.658  34
   4  -3  -8 2005.55 226.570  33
   4  -3  -8 1485.55 309.094  36
   3  -4  -8 1771.58 226.348  33
   4  -3  -8 1637.89 174.452  32
  -4   1  -8 1696.61 244.848  33
  -1   4  -8 1808.86 279.989  65
  -1   4  -8 1621.98 235.375  67
   3  -4  -8 1717.87 205.467  64
   1   3  -8 1725.56 277.646  65
   1   3  -8 1515.12 250.545  67
  -3  -1  -8 1881.67 340.083  66
   1   3  -8 1765.48 260.411  63
  -1   4  -8 1663.24 268.968  63
  -4   1  -8 1734.35 207.757  63
  -4   1  -8 1825.75 272.383  59
  -1   4  -8 1750.23 224.857  59
  -3  -1  -8 1642.79 232.768  59
   3  -4  -8 1804.53 201.650  29
   1   3  -8 1711.28 299.430  31
  -4   1  -8 2017.65 279.592  29
  -3  -1  -8 1819.75 269.877  29
  -3  -1  -8 1578.79 294.862  95
   3  -4  -8 1942.05 238.046  93
   1   3  -8 1884.56 248.354  92
   4  -3  -8 1546.79 234.197  92
  -1   4  -8 1786.16 243.172  92
   4  -3  -8 1908.18 224.461  93
  -4   1  -8 1696.12 287.138  94
  -3  -1  -5 3546.80 173.171  15
  -3  -1  -5 3247.56 151.542  17
  -4   1  -5 3034.36 140.257  16
   4  -3  -5 4133.55 277.486  13
   4  -3  -5 3797.96 267.597  12
  -4   1  -5 3305.49 172.703  14
   3  -4  -5 4285.45 266.014  12
   4  -3  -5 4097.16 250.746   1
   4  -3  -5 3909.96 232.601   4
   4  -3  -5 3958.02 229.325   9
   4  -3  -5 4085.19 248.831   7
  -3  -1  -5 3166.83 142.426   2
  -3  -1  -5 3096.48 151.400   6
   1   3  -5 3934.97 233.222   8
  -1   4  -5 4134.93 225.643  92
   3  -4  -5 4246.85 252.168  95
   1   3  -5 4015.19 199.226  91
   4  -3  -5 3708.93 206.513  93
  -1   4  -5 4009.97 198.153  91
   3  -4  -5 3934.21 220.597  93
  -3  -1  -5 4300.37 268.346  94
  -1   4  -5 3781.92 247.430  94
  -4   1  -5 4187.72 279.201  95
  -3  -1  -5 4201.13 295.852  95
  -3  -1  -5 4291.13 260.136  89
  -4   1  -5 4126.07 238.453  89
   3  -4  -5 4159.29 266.031  89
  -4   1  -5 3615.67 211.223  90
   4  -3  -5 3876.01 225.235  89
  -3  -1  -5 4043.66 209.671  47
  -3  -1  -5 3173.36 169.022  50
  -4   1  -5 3047.77 155.420  47
  -4   1  -5 3403.94 183.618  49
  -1   4  -5 3791.69 195.406  53
   1   3  -5 3941.20 208.875  53
  -1   4  -5 3788.07 216.705  45
  -3  -1  -5 3566.87 232.574  49
   3  -4  -5 3960.53 209.725  84
  -4   1  -5 4197.26 267.843  85
  -3  -1  -5 3924.49 178.749  87
   1   3  -5 3910.92 219.267  86
   3  -4  -5 3934.88 222.129  86
  -3  -1  -5 3863.81 233.545  85
   4  -3  -5 3997.03 212.581  86
  -1   4  -5 3873.48 224.560  86
   4  -3  -5 4189.36 220.166  84
  -4   1  -5 4035.18 306.805  86
   1   3  -5 3612.00 240.740  85
   3  -4  -5 3887.05 167.583  80
  -4   1  -5 3878.85 255.345  82
  -1   4  -5 3768.24 203.665  82
  -1   4  -5 4144.50 184.519  81
  -3  -1  -5 3858.17 267.120  82
   4  -3  -5 3599.37 158.501  80
   1   3  -5 3796.95 223.433  39
  -3  -1  -5 3705.41 238.187  39
  -1   4  -5 3565.32 236.211  39
   1   3  -5 4181.81 243.360  43
  -4   1  -5 3750.81 237.360  77
  -3  -1  -5 4329.27 248.910  77
   1   3  -5 3941.79 252.889  79
  -1   4  -5 3602.05 207.880  79
   1   3  -5 3975.04 207.942  78
   3  -4  -5 3998.58 283.990  79
  -3  -1  -5 4329.52 287.880  78
   4  -3  -5 3714.95 238.445  77
   3  -4  -5 3760.30 210.549  78
  -1   4  -5 3952.14 221.445  78
   4  -3  -5 4221.40 297.306  76
  -4   1  -5 3777.82 221.170  76
   3  -4  -5 3806.00 264.753  76
  -1   4  -5 3827.12 259.027  76
  -1   4  -5 3668.54 238.604  67
  -1   4  -5 3742.88 140.298  68
   4  -3  -5 3867.87 183.767  64
   1   3  -5 3677.86 144.357  70
   3  -4  -5 2907.42 87.6512  69
   1   3  -5 3942.36 257.826  67
   3  -4  -5 4152.28 194.071  60
  -3  -1  -5 3596.16 169.630  62
  -4   1  -5 3859.17 171.438  62
  -4   1  -5 3918.22 199.215  63
   4  -3  -5 3616.94 189.150  30
   3  -4  -5 4555.57 240.739  31
  -4   1  -5 3798.34 260.283  29
   4  -3  -5 3936.60 240.865  31
  -4   1  -5 3521.46 234.417  31
   4  -3  -5 3627.61 153.863  29
   1   3  -5 3591.28 188.768  59
  -1   4  -5 3873.36 226.704  59
   3  -4  -5 3703.41 148.615  57
   4  -3  -5 4039.46 194.487  60
  -3  -1  -5 3914.66 242.451  32
   3  -4  -5 3932.28 210.967  33
   3  -4  -5 3820.04 274.413  36
   4  -3  -5 3929.20 290.870  36
  -3  -1  -5 4040.94 220.680  33
   4  -3  -5 4250.60 215.560  33
  -4   1  -2 256933. 3708.62  15
  -3  -1  -2 276406. 3614.66  18
   4  -3  -2 271000. 3757.18  12
   1   3  -2 277541. 3718.41  91
  -1   4  -2 287000. 3731.06  90
   1   3  -2 273340. 3719.11  43
   4  -3  -2 266451. 3644.94  52
  -1   4  -2 275355. 3665.18  47
  -4   1  -2 267295. 3725.81  46
  -3  -1  -2 282263. 3712.95  51
   1   3  -2 272843. 3687.64  53
  -4   1  -2 288441. 3733.13  52
  -3  -1  -2 257199. 3652.27  26
  -3  -1  -2 275845. 3625.02  24
  -4   1  -2 296485. 3762.11  87
  -3  -1  -2 287723. 3733.64  87
   1   3  -2 285282. 3705.88  81
   3  -4  -2 283771. 3711.20  80
   4  -3  -2 282269. 3700.10  80
  -3  -1  -2 232605. 3582.32  82
  -1   4  -2 284790. 3702.75  81
  -4   1  -2 269244. 3690.48  41
  -3  -1  -2 273761. 3665.31  37
  -3  -1  -2 271678. 3678.84  59
   1   3  -2 264771. 3551.65  59
  -1   4  -2 266301. 3650.69  56
  -4   1  -2 271539. 3628.54  55
   4  -3  -2 277603. 3731.37  60
   1   3  -2 281237. 3689.89  58
  -1   4  -2 278465. 3581.46  78
  -3  -1  -2 268143. 3631.34  77
   3  -4  -2 261717. 3629.72  76
  -1   4  -2 276089. 3686.65  73
  -1   4  -2 266140. 3661.41  67
  -3  -1  -2 274247. 3684.41  64
   1   3  -2 264480. 3672.53  68
   3  -4  -2 281719. 3674.66  71
  -4   1  -2 263833. 3546.11  63
  -4   1  -2 272523. 3680.89  62
  -3  -1  -2 280433. 3689.72  62
   3  -4  -2 273094. 3755.70  61
   4  -3  -2 268244. 3743.82   3
   4  -3  -2 260290. 3740.84  11
  -1   4  -2 248666. 3679.67   8
   3  -4  -2 279661. 3807.68  10
   4  -3  -2 256930. 3767.20   5
  -4   1  -2 235748. 3613.47   5
  -4   1  -2 227829. 3585.11  10
   4  -3  -2 263674. 3600.76  31
  -4   1  -2 266559. 3665.71  28
   4  -3  -2 269421. 3676.48  30
  -4   1  -2 255639. 3663.29  29
  -3  -1  -2 270499. 3667.58  32
   4  -3   1 566819. 7522.61  52
  -3  -1   1 584044. 7518.89  51
  -4   1   1 563684. 7511.06  44
  -3  -1   1 584988. 7509.32  53
  -4   1   1 592590. 7523.36  52
   4  -3   1 549739. 7517.99  11
   3  -4   1 529036. 7523.31   2
  -4   1   1 561203. 7540.92   3
  -1   4   1 520007. 7430.70   8
  -3  -1   1 542002. 7518.77   1
   4  -3   1 537897. 7490.47  10
   4  -3   1 542803. 7510.14   5
  -4   1   1 541217. 7554.95   5
   1   3   1 581267. 7524.16  81
   1   3   1 613184. 7544.42  91
  -1   4   1 618879. 7557.53  90
  -1   4   1 548312. 7461.56  43
   1   3   1 590281. 7532.37  73
  -3  -1   1 520754. 7363.99  64
  -4   1   1 588659. 7534.55  62
  -3  -1   1 600687. 7548.76  62
   3  -4   1 611073. 7614.63  61
   4  -3   1 572888. 7509.84  30
  -4   1   1 576987. 7516.83  55
   1   3   1 605566. 7542.74  58
   4  -3   1 584404. 7487.12  54
   4  -3   1 544958. 7516.43  15
   3  -4   1 571765. 7539.70  17
  -1   4   1 586720. 7491.91  16
  -4   1   1 564118. 7542.74  12
   4  -3   4 46883.4 839.208  52
  -4   1   4 42568.2 710.086  46
  -1   4   4 47007.5 871.485  47
  -3  -1   4 47035.0 825.373  53
  -3  -1   4 46499.7 762.171  51
   4  -3   4 44908.4 837.244  45
  -4   1   4 44191.0 871.460  11
  -3  -1   4 45090.4 863.070   1
  -4   1   4 44756.6 901.732   5
   3  -4   4 36680.0 731.492   6
   3  -4   4 45287.5 847.412   8
  -4   1   4 44412.9 872.018   3
   4  -3   4 36425.7 637.447  10
  -3  -1   4 45162.6 857.225   7
  -3  -1   4 44089.4 842.800   9
   1   3   4 50225.4 781.122  91
  -1   4   4 48664.3 786.639  91
  -4   1   4 50039.1 856.202  87
  -3  -1   4 47069.2 848.171  87
  -4   1   4 46514.6 831.913  37
   3  -4   4 48290.5 884.875  43
  -3  -1   4 45145.7 819.980  42
  -3  -1   4 44349.9 825.389  26
  -4   1   4 45656.0 806.242  26
  -3  -1   4 44879.9 800.475  25
  -1   4   4 47797.4 759.608  22
  -1   4   4 50044.3 858.883  81
   4  -3   4 50479.9 861.543  80
   3  -4   4 49159.0 850.771  80
   1   3   4 49119.8 782.470  81
   3  -4   4 47432.3 875.340  71
  -4   1   4 47371.2 804.195  62
  -3  -1   4 46771.0 816.130  62
   3  -4   4 46343.2 845.472  61
   4  -3   4 46744.6 804.170  60
  -3  -1   4 44134.5 901.360  12
   1   3   4 45362.2 707.658  18
  -3  -1   4 45345.3 877.057  13
   4  -3   4 43875.5 817.315  15
  -4   1   4 44812.3 890.256  12
   3  -4   4 46698.8 847.055  17
   3  -4   4 42414.4 824.111  19
  -1   4   4 44739.4 720.467  16
   1   3   4 49615.6 810.150  73
  -4   1   4 45857.9 814.805  55
   1   3   4 50723.8 830.713  58
   4  -3   4 45153.2 782.752  30
  -1   4   7 15558.6 451.520  73
   3  -4   7 18450.2 528.739  71
  -1   4   7 17960.9 465.327  56
  -3  -1   7 18775.3 510.250  18
   3  -4   7 20293.3 538.297  17
  -3  -1   7 19061.4 621.624  12
   3  -4   7 19582.7 526.670  15
   3  -4   7 19303.9 569.784  43
  -4   1   7 17642.7 497.861  53
   1   3   7 19177.3 503.667  44
   1   3   7 19107.7 535.177  46
  -1   4   7 17641.4 502.432  47
   4  -3   7 18298.4 493.404  52
  -3  -1   7 20680.5 586.573   1
   4  -3   7 19559.7 559.120   8
  -4   1   7 19066.3 605.652   5
   3  -4   7 19712.1 555.234   8
  -4   1   7 20768.4 599.380   3
  -4   1   7 19390.8 572.273  11
  -4   1   7 18523.3 635.920  10
  -3  -1   7 20187.7 608.692   3
   4  -3   7 18273.8 560.682  43
  -3  -1   7 18330.4 518.432  37
  -3  -1   7 18931.5 518.490  26
  -3  -1   7 17762.4 501.480  24
   2   2 -18 3951.69 274.027  33
  -2   4 -18 3857.38 314.033  33
  -4   2 -18 4420.97 275.836  33
  -4   2 -18 4468.82 334.986  93
   2   2 -18 4120.16 311.811  76
  -4   2 -18 4427.47 312.421  84
  -2   4 -18 4296.36 324.550  84
   4  -2 -15 4866.06 549.133  82
   2  -4 -15 6146.81 583.760  82
  -2  -2 -15 4650.13 505.678  86
  -4   2 -15 5346.11 524.923  84
   2   2 -15 5405.77 437.135  84
   4  -2 -15 5510.65 377.874  84
   2  -4 -15 4967.77 432.854  86
  -4   2 -15 5953.88 540.924  86
  -2  -2 -15 5707.76 457.167  84
   2  -4 -15 3879.22 458.193  89
   4  -2 -15 4390.19 387.973  89
  -4   2 -15 5388.13 457.522  89
  -2  -2 -15 3513.29 444.837  89
  -4   2 -15 4734.12 523.201  93
   2   2 -15 5856.41 413.545  93
  -2   4 -15 5641.60 504.662  93
   2  -4 -15 4969.00 488.067  92
  -2  -2 -15 5548.39 467.637  93
  -2  -2 -15 4913.12 535.859  92
  -4   2 -15 5142.29 496.051  92
  -4   2 -15 6879.68 539.117  39
  -2   4 -15 7120.48 518.266  39
  -4   2 -15 6681.10 514.861  33
  -2   4 -15 5745.68 538.655  33
   2  -4 -15 6890.51 414.079  33
  -2  -2 -15 6284.08 428.230  33
   2   2 -15 5841.72 485.902  33
   4  -2 -15 5684.50 407.276  33
  -2   4 -12 22452.1 830.886  92
   2  -4 -12 23885.5 803.759  93
   4  -2 -12 22761.0 757.781  93
  -4   2 -12 23772.3 929.261  92
   4  -2 -12 21265.2 776.849  92
   2   2 -12 22056.0 784.779  93
   4  -2 -12 23495.5 787.259  84
  -2   4 -12 22145.0 957.238  85
  -4   2 -12 25081.5 1002.76  86
  -2   4 -12 23720.0 872.167  86
  -4   2 -12 23840.4 988.387  85
   2  -4 -12 21602.7 836.235  86
   4  -2 -12 22849.2 782.761  86
   2  -4 -12 24281.8 800.056  84
  -2  -2 -12 24424.2 1008.30  86
  -2  -2 -12 23175.8 850.104  84
   2   2 -12 20582.2 733.718  89
   2  -4 -12 22435.9 901.031  89
  -4   2 -12 22729.6 865.841  89
  -2  -2 -12 20784.0 872.496  89
   4  -2 -12 20970.3 787.048  89
  -2  -2 -12 26453.9 867.032  82
   2   2 -12 24362.8 806.397  82
   2  -4 -12 26286.9 897.984  38
  -2  -2 -12 24357.6 847.086  39
   4  -2 -12 24448.2 832.126  38
  -2   4 -12 23272.2 912.666  39
  -4   2 -12 24594.1 951.263  39
   2   2 -12 22504.4 885.129  79
   2  -4 -12 23849.0 921.353  79
   4  -2 -12 22398.2 839.444  77
   4  -2 -12 22918.0 965.179  79
   2  -4 -12 22400.9 895.263  77
  -2  -2 -12 23837.3 919.983  78
   2  -4 -12 22023.3 784.108  78
  -4   2 -12 25987.5 1013.84  78
  -2  -2 -12 22750.1 879.597  77
  -2   4 -12 22944.4 870.885  78
   4  -2 -12 22473.6 952.312  76
  -2  -2 -12 24203.1 839.369  76
  -2   4 -12 22284.3 847.078  76
   2   2 -12 22765.6 970.543  76
  -4   2 -12 23108.4 786.554  76
   2  -4 -12 22779.0 883.260  76
   4  -2 -12 22551.6 868.856  67
   2   2 -12 24854.8 917.901  67
  -2   4 -12 23159.5 952.324  63
   4  -2 -12 24465.3 896.197  31
  -4   2 -12 22549.2 857.831  31
  -2  -2 -12 24300.6 897.014  29
  -2   4 -12 23885.1 1004.44  31
   2   2 -12 25486.1 1061.45  31
  -4   2 -12 21792.8 894.938  59
   4  -2 -12 19282.0 753.652  33
  -4   2 -12 19996.3 852.557  33
   2   2 -12 20655.0 893.512  33
  -2  -2 -12 20620.1 771.408  33
   2  -4 -12 21125.5 748.691  33
   2   2  -9 207.110 169.147  92
   4  -2  -9 42.2125 165.889  92
  -2   4  -9 119.323 205.966  92
   2  -4  -9 94.4663 186.289  93
  -4   2  -9 57.2256 237.179  94
   2   2  -9 30.3632 190.391  93
   4  -2  -9 234.732 175.207  89
  -4   2  -9 120.374 197.032  89
  -2  -2  -9 197.977 217.680  89
  -2   4  -9 200.052 182.628  89
   2   2  -9 186.890 157.607  89
   2  -4  -9 8.35007 199.472  89
   2  -4  -9 171.641 195.967  23
   4  -2  -9 277.813 154.159  23
  -2   4  -9 172.046 191.496  86
  -4   2  -9 9.14847 235.679  86
  -4   2  -9 148.135 220.193  85
  -2   4  -9 138.296 234.801  85
   2   2  -9 193.666 186.182  85
  -2  -2  -9 254.607 268.473  86
   4  -2  -9 106.916 159.275  86
   2  -4  -9 254.190 199.326  86
  -2   4  -9 599.964 254.317  82
   2  -4  -9 129.128 226.755  83
   4  -2  -9 118.297 207.553  83
   4  -2  -9 162.860 182.126  84
  -2   4  -9 302.201 242.001  39
  -2  -2  -9 97.9187 193.360  39
   2   2  -9 277.347 186.425  39
  -4   2  -9 176.595 245.798  39
   2  -4  -9 303.017 247.310  38
   2   2  -9 234.495 164.239  78
   4  -2  -9 105.659 177.297  77
   2  -4  -9 152.440 233.084  79
   2   2  -9 91.8766 223.510  79
  -2  -2  -9 186.721 219.576  78
   2  -4  -9 117.558 168.500  78
  -2  -2  -9 136.337 198.427  77
  -2   4  -9 169.226 199.365  78
   4  -2  -9 63.0598 251.480  79
  -4   2  -9 136.256 189.416  77
   2  -4  -9 241.951 206.191  77
  -4   2  -9 165.709 258.233  78
  -2  -2  -9 206.053 225.539  76
  -2   4  -9 131.765 214.063  76
   2   2  -9 161.908 274.310  76
   4  -2  -9 125.828 254.116  76
   2  -4  -9 215.134 228.075  76
  -4   2  -9 188.201 194.042  76
   4  -2  -9 83.8532 186.857  67
  -2   4  -9-17.2153 187.131  65
   2  -4  -9 114.281 139.053  67
   2   2  -9 118.510 202.358  65
   2   2  -9 262.961 213.456  67
  -4   2  -9 192.497 170.274  63
   2   2  -9 179.463 205.320  63
  -2   4  -9 227.560 216.766  63
  -4   2  -9 296.188 237.269  29
  -2   4  -9 91.1463 247.789  31
  -2  -2  -9 133.446 206.843  29
  -2  -2  -9 371.587 210.186  31
   4  -2  -9 118.051 216.972  31
   2   2  -9 300.539 253.582  31
  -4   2  -9 257.285 218.361  31
   2  -4  -9 169.775 181.935  31
  -2   4  -9 142.250 189.203  59
  -4   2  -9 123.064 206.254  59
  -2  -2  -9 233.891 179.297  33
  -4   2  -9 218.360 225.039  33
   2   2  -9 278.229 228.267  34
  -2  -2  -9 322.788 181.576  32
   2  -4  -9 271.097 153.433  32
   4  -2  -9 111.920 178.004  33
   2  -4  -6 133030. 2044.00  13
   4  -2  -6 145667. 2201.75  13
   4  -2  -6 131636. 1995.29  20
  -2   4  -6 145121. 2261.82  21
   2  -4  -6 144265. 2164.50  12
   2  -4  -6 118811. 1957.92   1
   2  -4  -6 125153. 1955.72   7
   2  -4  -6 135954. 2082.22   3
   2   2  -6 140255. 2089.90   8
  -4   2  -6 132380. 2276.33  94
   2  -4  -6 137602. 2112.15  93
   2  -4  -6 137562. 2261.61  95
   2   2  -6 135353. 2095.04  92
   4  -2  -6 129311. 2093.12  92
  -2  -2  -6 143511. 2355.90  95
  -2   4  -6 136799. 2132.70  92
  -2   4  -6 134057. 2240.37  94
   4  -2  -6 132385. 2082.96  93
  -2   4  -6 120393. 1982.94  91
  -2   4  -6 141171. 2120.74  89
   4  -2  -6 132785. 2102.17  89
  -4   2  -6 138431. 2162.17  89
   2   2  -6 136701. 2074.80  89
  -2  -2  -6 138875. 2249.00  89
   2  -4  -6 140022. 2247.33  89
  -2   4  -6 136722. 2154.68  48
   4  -2  -6 128292. 1939.96  43
  -2   4  -6 130053. 1971.21  53
  -2   4  -6 137090. 2091.52  45
  -2   4  -6 126899. 1967.79  22
  -2  -2  -6 137351. 2134.87  23
   2  -4  -6 143112. 2174.38  23
   4  -2  -6 132723. 2049.60  23
   2   2  -6 141990. 2125.12  86
  -2  -2  -6 141849. 2334.82  86
  -4   2  -6 140348. 2280.76  85
  -2   4  -6 133976. 2148.04  86
   2   2  -6 133079. 2159.87  85
   2  -4  -6 131278. 2147.10  86
   4  -2  -6 133667. 2093.17  84
  -4   2  -6 139405. 2293.72  86
   2  -4  -6 144938. 2122.41  84
   4  -2  -6 133226. 2105.35  86
  -4   2  -6 135271. 2036.41  82
  -2  -2  -6 133471. 2112.76  82
   2  -4  -6 140550. 2263.19  83
  -2   4  -6 131677. 1989.02  82
  -2  -2  -6 137783. 2137.19  39
   2   2  -6 128775. 2087.97  39
  -2   4  -6 137307. 2202.57  39
   2   2  -6 142972. 2125.65  43
   4  -2  -6 137082. 2294.14  79
  -2  -2  -6 142355. 2215.54  77
   2   2  -6 135347. 2090.81  78
  -4   2  -6 143072. 2302.44  78
   2   2  -6 139467. 2221.31  79
  -4   2  -6 142819. 2159.70  77
   4  -2  -6 135735. 2142.84  77
  -2   4  -6 136101. 2153.11  78
   2   2  -6 139217. 2056.32  77
   2  -4  -6 135688. 2216.91  77
  -2  -2  -6 138589. 2236.14  78
   2  -4  -6 130390. 2191.55  79
   2  -4  -6 134129. 2116.42  78
   4  -2  -6 134132. 2279.14  76
  -2   4  -6 130250. 2138.97  76
  -4   2  -6 135783. 2103.35  76
   2  -4  -6 137192. 2197.93  76
  -2  -2  -6 142674. 2167.85  76
   2  -4  -6 130321. 2131.43  64
   2  -4  -6 132215. 2042.87  67
  -4   2  -6 140468. 2252.58  66
   2   2  -6 139114. 2270.60  65
  -2  -2  -6 142579. 2266.02  66
  -4   2  -6 139193. 2135.61  63
   2   2  -6 138078. 2225.38  63
   2  -4  -6 140909. 1964.29  60
  -4   2  -6 128101. 1926.64  62
  -4   2  -6 144834. 2193.76  29
   2   2  -6 140666. 1934.30  30
   4  -2  -6 122744. 1939.89  30
  -2   4  -6 141000. 2270.84  31
  -4   2  -6 138465. 2182.75  31
   2  -4  -6 152910. 2172.26  31
   4  -2  -6 142661. 2186.00  31
  -2  -2  -6 135024. 2183.70  59
  -4   2  -6 133462. 2256.68  59
   2   2  -6 129994. 1959.87  54
   4  -2  -6 138387. 2249.67  36
   2   2  -6 154833. 2041.22  35
   2  -4  -6 152667. 2136.22  33
  -2  -2  -6 151896. 2159.94  33
  -4   2  -6 145494. 2224.20  34
   4  -2  -6 132053. 1968.37  32
   4  -2  -6 142665. 2129.14  33
  -2  -2  -6 133583. 2146.39  31
   2   2  -6 137326. 2197.78  34
  -2  -2  -6 141924. 2168.85  32
   2   2  -3 22235.6 433.693  21
   4  -2  -3 22723.5 526.548  12
  -2  -2  -3 21114.4 343.281  16
  -4   2  -3 21450.7 444.294  21
  -2   4  -3 21162.9 451.280  16
   2  -4  -3 23941.6 384.325  15
  -4   2  -3 18027.4 350.436   2
   4  -2  -3 24333.7 501.759   1
   2  -4  -3 23785.0 552.203   6
   2  -4  -3 24112.4 555.579  10
   4  -2  -3 23766.5 480.831   9
  -4   2  -3 18379.5 370.269   6
  -2  -2  -3 18811.8 434.014  94
   2  -4  -3 20089.2 400.079  93
  -2   4  -3 18554.7 442.160  90
   2   2  -3 19123.0 434.625  91
  -4   2  -3 18828.4 448.119  95
   2   2  -3 17902.8 381.750  93
  -4   2  -3 18799.7 413.692  89
  -2  -2  -3 19705.0 436.070  88
  -4   2  -3 18050.5 474.067  90
  -2   4  -3 18909.5 402.997  86
   4  -2  -3 17729.7 378.328  84
   2  -4  -3 17579.3 406.748  86
   2   2  -3 17671.2 404.863  85
  -2  -2  -3 17218.1 414.066  82
   2  -4  -3 18310.6 411.694  80
  -2   4  -3 18403.2 410.236  81
   2  -4  -3 18483.9 450.488  79
  -2  -2  -3 18186.0 430.422  77
   2  -4  -3 19523.0 399.411  78
  -2   4  -3 18003.2 407.913  78
  -4   2  -3 19356.0 447.883  40
  -2  -2  -3 19149.1 404.861  39
   2   2  -3 18409.2 385.902  39
  -2  -2  -3 20939.3 444.662  23
  -2  -2  -3 21378.4 392.900  26
  -2   4  -3 18394.7 400.619  73
   2  -4  -3 18548.4 429.640  76
  -2   4  -3 17575.3 405.001  76
   2  -4  -3 18476.2 372.315  69
   2   2  -3 17723.5 388.301  70
   2  -4  -3 18163.5 364.929  66
  -4   2  -3 17832.9 474.897  66
  -2  -2  -3 19069.7 454.387  64
   4  -2  -3 19720.1 413.669  35
  -2  -2  -3 20445.0 414.261  33
   2   2  -3 19884.9 438.076  36
   2  -4  -3 19380.7 430.335  36
   4  -2  -3 19379.7 389.394  33
  -4   2  -3 18752.1 423.140  34
   4  -2  -3 20581.4 414.751  30
  -4   2  -3 18837.4 406.376  31
  -4   2  -3 20230.7 446.077  29
   4  -2  -3 19908.4 427.647  31
   4  -2  -3 18408.0 369.189  51
  -2  -2  -3 18978.3 445.697  47
   2   2  -3 17596.1 350.679  46
  -4   2  -3 18501.8 447.884  46
   2   2  -3 19154.0 430.985  53
   4  -2  -3 18524.1 357.768  45
  -2  -2  -3 19097.0 434.044  51
  -2   4  -3 17471.9 374.785  47
  -2   4  -3 19539.2 451.911  45
   4  -2  -3 18748.9 441.637  60
  -2  -2  -3 19774.5 441.308  59
   4  -2  -3 18608.5 422.239  54
  -4   2  -3 18865.7 357.299  55
   2   2  -3 20457.5 416.388  58
  -2  -2  -3 18970.4 411.460  62
   2  -4  -3 18860.3 448.141  61
   2   2  -3 18918.6 457.120  63
  -2  -2   0 6737.67 226.908  24
  -2  -2   0 6567.31 232.580  25
  -2  -2   0 6215.79 154.124  23
   2  -4   0 6677.53 208.258   8
   4  -2   0 6548.56 243.192  11
   4  -2   0 5939.03 237.198   3
  -4   2   0 6682.71 262.725  11
  -2  -2   0 6882.22 246.387   9
  -4   2   0 6543.40 238.963  10
  -2  -2   0 6179.18 233.797  42
   2  -4   0 6417.20 219.092  43
   2  -4   0 6551.06 242.236  71
   4  -2   0 6098.25 202.628  54
  -2   4   0 5889.58 212.029  56
   4  -2   0 6013.13 235.016  60
   2   2   0 6567.11 224.750  57
   2  -4   0 6409.03 249.706  61
  -2  -2   0 6301.46 241.219  62
   4  -2   0 6319.31 222.001  12
  -2   4   0 7432.93 234.770  14
   2  -4   0 6801.20 243.914  19
  -2  -2   0 6968.27 229.974  18
  -2  -2   0 6782.34 220.649  13
  -4   2   0 6339.56 152.426  29
   2  -4   0 7168.57 268.430  50
   4  -2   0 5943.69 205.284  48
   2   2   0 6203.32 206.723  53
  -2   4   0 6950.17 251.689  49
   4  -2   0 6423.10 221.355  52
  -4   2   0 6435.28 241.096  44
  -2   4   3 23817.9 413.944  14
   2  -4   3 20866.6 461.576  14
  -2  -2   3 22401.5 502.392  13
   2  -4   3 22016.2 472.986  19
   2   2   3 18588.7 409.070  91
  -2   4   3 19165.4 433.163  90
  -2  -2   3 19466.1 461.223  88
   2  -4   3 18888.4 458.969  88
   4  -2   3 18911.8 453.913  48
   4  -2   3 18815.3 438.283  52
   2   2   3 19786.1 471.521  46
   2  -4   3 15690.3 400.736  50
  -2   4   3 20251.5 527.051  49
  -4   2   3 18888.7 400.382  44
   2   2   3 19119.3 364.445  53
   4  -2   3 18648.3 445.034  45
  -4   2   3 19463.8 394.996  52
  -2   4   3 19214.2 486.942  50
   4  -2   3 17948.5 368.062  54
   2   2   3 19491.4 431.904  57
   4  -2   3 18564.6 424.672  60
  -4   2   3 18807.1 465.180  87
   2  -4   3 18686.6 446.081  80
   2   2   3 18713.8 397.556  81
  -4   2   3 18231.4 435.869  41
   2  -4   3 19707.1 474.039  43
  -2  -2   3 19300.3 456.710  42
  -2   4   3 22386.5 431.754  22
  -2  -2   3 22197.0 464.206  24
  -2  -2   3 20595.4 453.594  25
   4  -2   3 18783.9 434.117  72
  -2  -2   3 17757.2 443.831  75
  -2   4   3 18735.2 452.617  74
   2  -4   3 18676.7 465.195  71
   2   2   3 18429.3 428.528  68
  -4   2   3 18557.1 427.706  62
  -2  -2   3 19232.4 450.230  62
   2  -4   3 19057.9 466.885  61
  -2  -2   3 23132.9 502.669   7
  -2  -2   3 23626.8 495.369   4
   4  -2   3 21440.2 399.287  11
  -4   2   3 22575.8 508.888  11
  -4   2   3 23299.4 530.675   5
  -4   2   3 21897.0 533.633  10
   2  -4   3 22115.9 469.033   8
  -2  -2   3 22161.3 495.521   9
  -4   2   3 20046.0 493.508  28
   4  -2   3 20031.4 419.409  30
   4  -2   3 19248.8 419.927  35
   2   2   3 20736.2 409.149  35
  -4   2   6 130938. 2032.15  90
   2  -4   6 132781. 1985.82  88
  -2  -2   6 128229. 2006.54  87
  -2  -2   6 134670. 2012.05  25
  -2  -2   6 127387. 2006.09  24
   2  -4   6 135154. 1982.09  80
   4  -2   6 140188. 2044.16  80
  -2  -2   6 137090. 2114.34   1
  -4   2   6 132542. 2151.37   5
  -2  -2   6 135264. 2113.60   7
  -2  -2   6 134025. 2091.18   4
  -4   2   6 131781. 2089.02  11
  -4   2   6 128338. 2201.14  10
  -2  -2   6 134234. 2093.75   9
   2  -4   6 138927. 2109.61  43
   2   2   6 138393. 2043.03  44
  -2   4   6 136229. 2088.97  50
   2   2   6 137922. 2071.78  46
  -2   4   6 133427. 2187.73  49
   4  -2   6 132343. 2001.96  52
   2  -4   6 124333. 1999.21  61
  -4   2   6 130382. 1942.08  62
  -4   2   6 126924. 2035.32  28
   2  -4   6 125626. 2029.25  14
  -2  -2   6 135865. 2163.47  13
  -2  -2   6 133609. 2024.00  18
  -2   4   6 128106. 1991.26  74
   2  -4   6 134818. 2054.30  71
   2   2   6 135748. 1963.16  68
  -2  -2   6 132852. 2020.04  42
  -2   4   6 142678. 2053.87  54
  -4   2   6 137052. 2031.34  55
   2   2   6 135559. 1986.10  58
   4  -2   6 128418. 1912.40  60
  -2  -2   9 76.1955 172.268   5
   2  -4   9 228.222 198.612   7
  -2  -2   9 146.322 187.363   3
  -4   2   9 318.566 213.389   2
   2  -4   9 237.325 199.838   4
  -2  -2   9 262.743 210.457   1
  -3   4 -19 342.431 110.074  33
  -3   4 -19 333.606 125.582  84
   3   1 -16 8847.01 574.964  31
  -1  -3 -16 9076.32 505.566  78
  -4   3 -16 9233.17 564.053  78
  -1  -3 -16 8099.83 523.102  77
   1  -4 -16 8039.62 532.864  77
   4  -1 -16 8216.16 576.988  76
   3   1 -16 8233.96 574.410  76
   4  -1 -16 8677.18 526.197  31
  -3   4 -16 9218.01 550.173  31
   3   1 -13 1138.08 310.156  84
   1  -4 -13 506.722 486.087  82
  -1  -3 -13 724.064 447.727  82
   4  -1 -13-56.7683 453.849  82
  -1  -3 -13 1398.27 320.310  84
   3   1 -13 518.014 406.594  82
  -4   3 -13 1665.10 421.118  39
  -3   4 -13 1465.92 385.066  39
  -3   4 -13 1248.37 347.185  92
   1  -4 -13 1131.95 299.266  93
   4  -1 -13 1332.34 284.095  93
  -4   3 -13 1064.37 344.846  92
  -1  -3 -13 1090.25 329.894  93
   3   1 -13 1035.27 286.244  93
   1  -4 -13 1267.57 303.449  78
   3   1 -13 641.857 341.079  79
   1  -4 -13 787.863 319.718  77
  -4   3 -13 1059.04 373.438  78
   4  -1 -13 740.943 270.504  77
   4  -1 -13 775.095 372.572  79
  -3   4 -13 1139.58 345.633  78
   3   1 -13 1119.02 269.387  77
  -1  -3 -13 1042.75 336.172  78
  -1  -3 -13 929.277 340.057  77
  -3   4 -13 1000.92 299.386  76
  -4   3 -13 1257.81 294.138  76
   3   1 -13 498.464 381.899  76
   4  -1 -13 1221.10 425.975  76
   1  -4 -13 1212.40 349.666  76
   3   1 -13 1536.69 346.205  67
   4  -1 -13 1607.84 339.086  67
   1  -4 -13 810.266 332.973  86
  -3   4 -13 339.211 314.459  85
  -1  -3 -13 925.362 371.703  86
  -3   4 -13 1017.48 336.124  86
   4  -1 -13 1398.29 301.756  84
   1  -4 -13 1286.58 301.674  84
  -4   3 -13 706.007 353.674  86
  -4   3 -13 775.168 351.587  85
  -1  -3 -13 690.392 337.481  89
   4  -1 -13 542.198 242.707  89
   1  -4 -13 615.999 318.633  89
  -4   3 -13 1296.93 337.008  89
  -1  -3 -13 2348.94 382.552  29
  -3   4 -13 1961.47 410.599  31
   4  -1 -13 1681.90 393.903  31
   3   1 -13 1824.50 447.811  31
  -4   3 -13 1524.33 343.656  31
   3   1 -13 1531.84 353.710  33
  -4   3 -13 1576.34 384.475  33
   1  -4 -13 1979.79 312.643  33
   4  -1 -13 1730.92 317.629  33
  -3   4 -13 1852.46 436.519  33
  -1  -3 -13 1832.85 308.052  33
  -4   3 -10 30897.4 909.137  89
   1  -4 -10 28798.5 976.145  89
  -1  -3 -10 28615.3 961.195  89
  -3   4 -10 29777.7 878.405  89
   1  -4 -10 30663.1 885.783  23
   1  -4 -10 29927.0 861.795  93
   4  -1 -10 28914.4 814.259  93
  -3   4 -10 31280.3 915.578  92
   3   1 -10 29248.1 832.954  92
  -4   3 -10 30753.3 952.138  92
  -4   3 -10 29972.2 1039.81  94
   1  -4 -10 32431.9 877.312  84
   3   1 -10 28442.1 822.004  86
  -3   4 -10 30458.1 927.403  86
  -4   3 -10 32044.4 1006.41  86
   4  -1 -10 28408.6 825.823  86
  -1  -3 -10 30467.5 1017.49  86
  -1  -3 -10 31228.8 895.128  84
  -3   4 -10 29088.0 1020.50  85
  -4   3 -10 31402.4 1049.43  85
  -1  -3 -10 31447.3 912.654  82
  -4   3 -10 40969.5 856.370  82
   1  -4 -10 29501.0 933.793  79
   4  -1 -10 30016.2 1017.37  79
   1  -4 -10 30369.2 977.313  77
   1  -4 -10 29838.7 875.695  78
  -3   4 -10 31238.3 960.872  78
  -1  -3 -10 30838.3 935.912  78
   4  -1 -10 30772.0 882.125  77
  -4   3 -10 33264.3 1052.30  78
   3   1 -10 29977.5 830.090  77
  -1  -3 -10 30219.7 949.946  77
   3   1 -10 29588.5 974.053  79
  -4   3 -10 29096.8 963.459  39
  -3   4 -10 30188.1 968.834  39
   1  -4 -10 32423.8 918.546  38
  -1  -3 -10 30432.3 909.725  76
   3   1 -10 30700.4 1061.90  76
  -4   3 -10 28735.4 850.907  76
   1  -4 -10 31145.8 938.081  76
   4  -1 -10 30243.2 1037.31  76
  -3   4 -10 28517.9 855.054  76
   4  -1 -10 30423.3 960.563  67
   3   1 -10 31740.2 975.265  67
  -3   4 -10 30822.6 996.993  63
   3   1 -10 29529.3 938.136  63
  -4   3 -10 30762.1 948.652  63
  -1  -3 -10 31597.2 932.103  29
   3   1 -10 32843.3 1061.99  31
   4  -1 -10 32119.5 1000.99  31
  -4   3 -10 31034.5 951.847  31
  -3   4 -10 31505.3 1024.71  31
   1  -4 -10 31738.2 898.897  29
  -4   3 -10 29246.1 981.713  59
  -3   4 -10 28903.4 953.138  59
   1  -4 -10 28306.2 812.591  33
  -3   4 -10 33367.1 1074.29  34
  -1  -3 -10 30147.9 892.537  32
   1  -4 -10 31066.0 889.970  32
  -1  -3 -10 28619.9 824.867  33
   3   1 -10 28807.7 927.311  33
   1  -4 -10 32918.6 893.568  31
   4  -1  -7 18795.8 464.366   8
   3   1  -7 17831.1 537.502  92
   1  -4  -7 19257.7 682.549  95
  -3   4  -7 17082.5 644.873  94
  -1  -3  -7 18995.7 704.106  95
  -3   4  -7 18731.0 576.653  92
   4  -1  -7 17994.4 530.653  93
   4  -1  -7 18226.6 535.711  92
   1  -4  -7 18637.1 560.314  93
   3   1  -7 18216.1 537.712  93
  -4   3  -7 17310.7 667.722  94
   1  -4  -7 17637.5 637.643  89
   4  -1  -7 17306.4 511.149  89
  -1  -3  -7 18301.5 643.095  89
  -4   3  -7 18595.1 586.719  89
   3   1  -7 18273.5 512.392  89
  -3   4  -7 19482.8 571.735  89
  -1  -3  -7 19751.1 585.832  23
   4  -1  -7 19908.0 485.207  23
   1  -4  -7 20813.8 607.098  23
  -3   4  -7 18373.1 590.927  86
  -1  -3  -7 18819.2 577.170  84
   1  -4  -7 19430.6 559.805  84
  -4   3  -7 18978.6 638.877  86
  -4   3  -7 18936.7 668.218  85
  -1  -3  -7 18559.0 675.882  86
  -3   4  -7 18241.0 666.532  85
   1  -4  -7 16810.8 589.164  86
   4  -1  -7 17280.1 534.855  84
   3   1  -7 17354.8 536.914  86
   4  -1  -7 16827.0 538.963  86
   3   1  -7 16811.6 544.174  85
  -4   3  -7 20408.6 535.245  82
   1  -4  -7 18564.2 632.348  83
   3   1  -7 18021.3 573.881  83
  -3   4  -7 20518.1 518.224  82
   4  -1  -7 18237.5 617.908  83
   3   1  -7 18875.4 537.266  39
  -1  -3  -7 19890.4 594.649  38
  -3   4  -7 18538.7 635.395  39
   1  -4  -7 20005.5 617.522  38
   1  -4  -7 19580.8 540.238  39
  -1  -3  -7 19926.1 566.981  39
   3   1  -7 18868.2 517.318  43
  -1  -3  -7 17746.7 592.674  78
   4  -1  -7 18575.8 560.381  77
   4  -1  -7 18757.1 682.865  79
   3   1  -7 18500.9 514.751  77
  -3   4  -7 18247.4 607.607  78
   3   1  -7 18356.7 655.065  79
  -1  -3  -7 18435.4 619.563  77
   1  -4  -7 17418.0 604.225  77
   1  -4  -7 17393.9 596.798  79
  -4   3  -7 18465.4 652.943  78
   1  -4  -7 17484.1 552.710  78
   3   1  -7 17367.2 686.130  76
   4  -1  -7 18552.7 693.104  76
  -3   4  -7 17439.9 542.476  76
  -1  -3  -7 19872.1 612.828  76
  -4   3  -7 18599.8 546.536  76
   1  -4  -7 19220.1 621.841  76
  -1  -3  -7 18901.4 638.022  66
   3   1  -7 18447.8 634.991  65
  -1  -3  -7 18742.3 589.721  64
  -3   4  -7 18747.7 601.601  65
   4  -1  -7 18010.2 614.348  65
   1  -4  -7 18127.5 574.303  64
   3   1  -7 18973.9 627.362  67
   1  -4  -7 18133.7 473.631  67
  -4   3  -7 18729.0 591.442  63
   3   1  -7 19052.1 615.538  63
  -3   4  -7 18851.1 631.303  63
  -1  -3  -7 21101.3 621.693  29
   1  -4  -7 20907.0 593.242  29
  -3   4  -7 19733.7 650.469  31
  -4   3  -7 19705.5 631.684  31
   4  -1  -7 20014.5 634.502  31
  -4   3  -7 20420.3 613.875  29
   3   1  -7 19317.9 663.254  31
  -4   3  -7 18663.7 645.041  59
  -3   4  -7 18209.6 624.837  59
   1  -4  -7 21226.4 595.242  31
   3   1  -7 19619.7 608.641  34
  -1  -3  -7 19754.3 588.488  32
   1  -4  -7 21381.8 567.791  33
  -1  -3  -7 21608.6 580.868  33
   1  -4  -7 18812.2 564.399  32
  -4   3  -7 20098.1 639.758  34
   4  -1  -7 20350.6 589.055  33
  -3   4  -7 20414.4 677.438  34
   4  -1  -7 18936.7 651.157  36
  -4   3  -4 44220.9 837.339  14
  -3   4  -4 41053.7 815.830  16
   4  -1  -4 47931.0 920.786  13
  -1  -3  -4 40111.4 684.273  19
  -4   3  -4 41044.4 810.644  16
   1  -4  -4 46278.6 686.514  15
  -4   3  -4 48109.7 892.417  21
   4  -1  -4 47552.3 903.347   7
   1  -4  -4 48785.7 935.369   2
   1  -4  -4 49555.3 944.738   6
   1  -4  -4 50362.2 961.551  10
   4  -1  -4 47701.0 881.603   9
   1  -4  -4 49816.9 835.092  93
  -3   4  -4 50705.0 862.399  90
  -4   3  -4 46018.6 856.424  90
  -3   4  -4 49102.1 845.610  92
   4  -1  -4 46327.1 795.786  92
   4  -1  -4 45090.7 797.297  93
   3   1  -4 46072.7 801.537  93
   4  -1  -4 47381.3 782.733  89
  -1  -3  -4 53450.8 830.751  88
  -3   4  -4 51920.4 859.956  89
   3   1  -4 48501.1 784.682  89
   1  -4  -4 49010.4 807.703  88
  -4   3  -4 49078.9 862.025  89
  -3   4  -4 47648.4 903.060  48
  -4   3  -4 48172.9 869.299  44
  -1  -3  -4 48152.7 872.999  50
  -1  -3  -4 47397.4 932.931  49
  -1  -3  -4 47408.8 812.440  51
  -3   4  -4 38316.7 716.147  47
  -3   4  -4 48043.1 883.682  45
  -1  -3  -4 47240.7 865.472  23
  -3   4  -4 48742.2 913.436  21
   3   1  -4 44627.1 678.681  23
  -1  -3  -4 47436.6 699.963  26
  -3   4  -4 46778.0 811.977  22
   1  -4  -4 46156.4 699.982  25
  -3   4  -4 48163.0 858.252  86
  -1  -3  -4 50015.6 846.804  84
   3   1  -4 47520.5 836.290  85
   4  -1  -4 46420.4 808.563  84
  -4   3  -4 50087.0 914.039  86
   1  -4  -4 48149.4 887.816  86
   1  -4  -4 49169.5 823.635  84
   1  -4  -4 49190.8 917.324  83
   3   1  -4 49152.5 855.672  83
  -3   4  -4 46617.4 778.702  81
  -1  -3  -4 46734.6 814.541  39
  -1  -3  -4 46013.8 859.728  38
   1  -4  -4 47438.9 877.853  79
  -1  -3  -4 46661.0 871.897  78
   1  -4  -4 47340.1 836.167  78
  -3   4  -4 49418.5 886.750  78
  -1  -3  -4 48909.5 895.399  77
   4  -1  -4 47793.6 825.352  77
   3   1  -4 47351.9 772.708  77
  -3   4  -4 42798.8 754.164  73
  -4   3  -4 46020.6 801.627  76
  -1  -3  -4 51022.7 871.875  76
   1  -4  -4 49537.0 707.422  75
   1  -4  -4 49722.5 878.236  76
  -3   4  -4 46533.8 810.583  76
   1  -4  -4 46692.3 732.627  67
  -1  -3  -4 47800.5 887.864  64
   4  -1  -4 47577.1 905.914  65
  -4   3  -4 46883.9 801.674  65
  -4   3  -4 47435.2 912.033  66
   1  -4  -4 48519.8 834.702  66
   3   1  -4 48470.9 896.590  63
   1  -4  -4 49659.8 842.168  61
  -4   3  -4 44998.7 853.418  29
   4  -1  -4 46826.2 780.574  30
   3   1  -4 46159.1 781.422  30
  -4   3  -4 49533.4 877.419  31
  -3   4  -4 44780.2 726.523  54
   4  -1  -4 47875.4 824.552  54
   4  -1  -4 48937.0 868.267  60
   3   1  -4 53201.8 852.769  35
   3   1  -4 45281.1 877.668  36
   3   1  -4 44659.9 840.739  34
   1  -4  -4 52560.6 837.655  33
  -1  -3  -4 50214.4 841.551  33
   4  -1  -4 46647.6 794.341  35
   4  -1  -1 583995. 7689.51  51
   1  -4  -1 585870. 7779.46  49
  -3   4  -1 598006. 7739.43  45
  -3   4  -1 576035. 7703.34  49
  -1  -3  -1 587769. 7749.44  47
   1  -4  -1 581513. 7767.57  50
   3   1  -1 579378. 7692.62  44
   3   1  -1 590254. 7682.85  46
  -4   3  -1 578822. 7749.33  48
  -3   4  -1 618885. 7747.01  50
   3   1  -1 567974. 7709.55   4
  -4   3  -1 562759. 7729.34   2
  -1  -3  -1 563745. 7644.31   4
  -4   3  -1 563307. 7743.77   6
   3   1  -1 586571. 7727.21   7
   3   1  -1 610742. 7711.67  57
   4  -1  -1 588764. 7753.42  60
  -4   3  -1 570672. 7689.34  54
   1  -4  -1 590322. 7728.93  80
  -4   3  -1 570300. 7734.53  40
  -3   4  -1 577418. 7711.23  22
  -4   3  -1 579279. 7733.09  27
  -1  -3  -1 565526. 7683.72  25
   3   1  -1 534808. 7557.92  23
  -1  -3  -1 571005. 7648.31  23
   4  -1  -1 590333. 7703.09  72
  -1  -3  -1 586906. 7708.91  75
  -3   4  -1 613063. 7746.94  74
   4  -1  -1 570883. 7647.17  65
   3   1  -1 583331. 7708.79  70
   1  -4  -1 589910. 7699.62  69
  -4   3  -1 581078. 7659.33  66
   1  -4  -1 611026. 7759.74  61
   3   1  -1 585043. 7636.18  63
  -1  -3  -1 594586. 7727.58  62
   3   1  -1 578843. 7726.27  20
   3   1  -1 571364. 7703.78  13
   1  -4  -1 566798. 7672.70  14
   1  -4  -1 577121. 7678.60  19
  -1  -3  -1 601740. 7745.89  88
   1  -4  -1 601895. 7746.97  88
  -4   3  -1 615650. 7839.43  90
   4  -1  -1 560384. 7683.95  30
   1  -4   2 269403. 3685.95  14
   1  -4   2 276006. 3690.79  16
   3   1   2 269524. 3653.83  20
  -4   3   2 263585. 3660.77  15
  -1  -3   2 277329. 3718.66  88
   1  -4   2 279211. 3722.21  88
  -4   3   2 266178. 3766.61  90
   3   1   2 262533. 3574.03   4
   3   1   2 269418. 3571.93   7
   3   1   2 269319. 3599.87   9
  -3   4   2 286047. 3729.24  90
   3   1   2 267027. 3694.42  44
   1  -4   2 257963. 3641.12  49
  -3   4   2 272190. 3635.09  45
  -1  -3   2 260535. 3657.08  47
   4  -1   2 267758. 3670.12  51
   1  -4   2 272861. 3688.50  80
  -4   3   2 264215. 3662.25  41
  -3   4   2 277852. 3671.01  22
  -1  -3   2 272301. 3673.47  24
  -4   3   2 258074. 3712.17  27
   1  -4   2 276129. 3704.44  71
  -3   4   2 273963. 3744.63  74
   4  -1   2 272229. 3677.80  72
   1  -4   2 274709. 3710.11  69
   3   1   2 281376. 3678.05  68
   3   1   2 271420. 3681.14  70
   4  -1   2 240342. 3497.09  65
  -1  -3   2 270950. 3690.54  69
   1  -4   2 282003. 3739.52  61
  -1  -3   2 282720. 3710.45  62
   3   1   2 257200. 3508.12  63
  -4   3   2 270118. 3710.41  28
   4  -1   2 265147. 3642.04  30
  -4   3   2 278037. 3702.83  54
   4  -1   2 266570. 3676.26  60
   3   1   2 304819. 3677.33  35
   4  -1   2 265355. 3632.20  35
  -1  -3   5 3454.62 214.347  18
   1  -4   5 3825.25 235.675  14
  -1  -3   5 3939.04 287.726  13
  -1  -3   5 3481.33 223.558  16
  -4   3   5 3244.04 159.572  15
   1  -4   5 3816.07 237.966  16
  -1  -3   5 4160.70 214.295  88
   1  -4   5 4062.21 208.367  88
   3   1   5 3705.18 216.073  46
   4  -1   5 3710.58 199.877  51
  -3   4   5 3798.43 264.932  50
  -3   4   5 3941.29 139.292  45
   4  -1   5 3880.69 217.912  45
   3   1   5 3827.96 213.323  44
   4  -1   5 3679.55 232.413  48
  -3   4   5 3744.56 272.633  49
  -1  -3   5 3200.13 157.536  47
  -3   4   5 3881.57 193.448  90
  -4   3   5 3886.68 222.550  90
   1  -4   5 3849.61 193.229  80
  -4   3   5 3749.50 253.660  40
   1  -4   5 3848.34 229.235  69
  -1  -3   5 3948.08 210.795  69
   3   1   5 3716.50 192.645  70
   1  -4   5 3796.69 214.394  61
  -4   3   5 4021.88 194.906  62
  -3   4   5 4307.05 226.239  54
   3   1   5 3462.67 130.441  55
   4  -1   5 4071.54 174.075  60
   4  -1   5 3853.97 204.703  72
  -3   4   5 3711.75 238.965  74
  -1  -3   5 3864.50 228.157  75
  -1  -3   5 3780.72 226.297  25
  -4   3   5 3521.94 255.877  27
  -1  -3   5 3092.85 219.561  24
  -4   3   5 3820.35 266.091  28
   4  -1   5 3610.21 181.944  30
   3   1   5 3656.79 180.182  30
   3   1   5 3916.97 161.398  35
  -4   3   5 3871.69 269.209  10
  -3   4   5 4219.56 263.494   2
  -1  -3   5 3953.39 283.194   7
  -1  -3   5 4197.50 275.525   4
  -4   3   5 3931.02 277.920   2
  -4   3   8 2557.24 278.508   6
  -4   3   8 2582.76 288.529   2
  -1  -3   8 2310.17 274.468   4
   1  -4   8 2279.16 269.177   4
   1  -4   8 2431.70 282.723   7
  -1  -3   8 2548.60 277.678   1
  -1  -3   8 2188.65 274.619   7
  -1  -3   8 2080.93 233.898  16
   1  -4   8 1813.28 212.263  14
  -1  -3   8 2105.06 228.918  14
   1  -4   8 2002.21 220.119  19
   1  -4   8 1600.56 203.987  75
  -4   3   8 1901.41 190.825  55
  -4   3   8 1879.50 189.789  53
   3   1   8 1447.71 212.061  48
  -3   4   8 1827.42 269.741  49
  -3   4   8 1626.55 219.274  50
  -4   3   8 1425.65 259.420  49
   4   0 -17-8.66296 253.658  76
   4   0 -17-25.2216 147.738  33
  -4   4 -17-121.048 219.787  33
  -4   4 -17 128.641 249.171  93
   0  -4 -17 8.25908 215.994  92
  -4   4 -17-88.2306 267.280  84
   0  -4 -17 50.9809 231.803  89
   0  -4 -17-7.01104 184.710  86
   4   0 -17 114.137 218.174  31
  -4   4 -14 4862.35 399.818  76
   4   0 -14 5898.39 577.602  76
  -4   4 -14 4964.95 526.770  33
   4   0 -14 5618.92 435.720  33
   0  -4 -14 6048.22 404.168  33
   0  -4 -14 4978.74 557.958  92
   0  -4 -14 6696.81 468.121  93
  -4   4 -14 6322.53 493.731  92
   4   0 -14 5481.78 520.797  31
  -4   4 -14 6099.11 493.201  31
   0  -4 -14 5605.67 508.208  89
  -4   4 -14 6019.58 513.938  86
  -4   4 -14 5806.34 561.552  85
   0  -4 -14 6629.66 430.975  84
   0  -4 -14 5784.99 521.843  86
   4   0 -14 5563.37 412.523  84
  -4   4 -14 6393.98 573.777  39
   0  -4 -14 7131.86 601.184  82
   4   0 -14 5615.40 529.827  82
  -4   4 -14 6928.45 566.634  78
   4   0 -14 5890.37 540.112  79
   0  -4 -14 5884.11 506.389  77
   0  -4 -14 5805.07 454.423  78
  -4   4 -11 36.3948 228.548  92
   0  -4 -11 7.96132 232.062  93
   4   0 -11 91.8596 201.185  93
   0  -4 -11-10.8275 253.464  86
  -4   4 -11 51.0710 269.314  85
  -4   4 -11-69.6026 256.631  86
   0  -4 -11-22.2908 269.152  89
  -4   4 -11 221.548 219.628  89
   4   0 -11 6.81670 172.927  89
   0  -4 -11-362.387 429.116  82
   4   0 -11-59.4493 205.764  84
   0  -4 -11 97.7419 217.204  84
  -4   4 -11-75.8030 269.833  39
   0  -4 -11 10.4009 264.874  77
   4   0 -11 187.897 307.042  79
  -4   4 -11 10.9064 269.553  78
   0  -4 -11-52.3834 220.608  78
   4   0 -11-124.915 196.676  77
   0  -4 -11 125.978 254.743  76
   4   0 -11 62.4807 335.054  76
  -4   4 -11-22.1955 223.798  76
   4   0 -11-10.2536 254.459  67
  -4   4 -11-76.3888 230.186  63
   4   0 -11-89.6917 299.028  31
  -4   4 -11-49.5636 263.922  31
   0  -4 -11 149.915 237.687  29
  -4   4 -11 123.965 221.011  59
   0  -4 -11 34.9417 196.962  33
   4   0 -11-8.71144 220.990  33
   0  -4 -11 51.7926 202.073  32
   4   0  -8 134261. 2258.23  92
  -4   4  -8 140485. 2583.36  94
   4   0  -8 133251. 2253.67  93
   0  -4  -8 141691. 2616.81  95
   0  -4  -8 136346. 2339.67  93
  -4   4  -8 142692. 2399.81  92
  -4   4  -8 143147. 2365.07  89
   4   0  -8 135643. 2242.11  89
   0  -4  -8 137107. 2497.23  89
   0  -4  -8 152088. 2397.55  23
   4   0  -8 132075. 2293.84  84
   0  -4  -8 136829. 2481.31  86
   0  -4  -8 147096. 2331.12  84
  -4   4  -8 140978. 2431.02  86
  -4   4  -8 135011. 2557.61  85
   4   0  -8 138547. 2416.70  83
  -4   4  -8 149059. 2182.56  82
   0  -4  -8 147645. 2297.98  39
  -4   4  -8 143184. 2498.04  39
   0  -4  -8 149971. 2392.65  38
   4   0  -8 143711. 2465.69  36
   0  -4  -8 139376. 2465.46  77
   4   0  -8 140041. 2284.60  77
  -4   4  -8 131638. 2263.39  76
   4   0  -8 141589. 2608.62  76
   0  -4  -8 150323. 2421.31  76
   4   0  -8 144925. 2503.23  65
   0  -4  -8 141051. 2399.82  66
   0  -4  -8 137708. 2391.93  64
  -4   4  -8 137813. 2367.48  65
  -4   4  -8 144994. 2484.42  63
   4   0  -8 142647. 2420.86  63
   4   0  -8 148968. 2511.05  31
  -4   4  -8 140053. 2518.24  59
   0  -4  -8 137234. 2355.34  32
  -4   4  -8 154814. 2571.52  34
   0  -4  -8 155025. 2321.62  33
   4   0  -5 310.000 141.050  20
   0  -4  -5 42.6312 175.604   2
   0  -4  -5 21.6491 185.856   6
   0  -4  -5 44.3608 106.512  11
   0  -4  -5 68.4186 149.610  10
   0  -4  -5 86.4796 128.067   5
   0  -4  -5 8.35252 104.588   3
   4   0  -5 43.1656 118.615  93
  -4   4  -5 66.2039 141.817  92
  -4   4  -5 41.7633 129.957  90
  -4   4  -5 69.3339 132.942  89
   0  -4  -5 9.60639 89.4609  88
   4   0  -5 97.7101 96.3328  89
  -4   4  -5 57.6190 176.659  48
  -4   4  -5 10.0783 133.582  44
   0  -4  -5-26.5580 89.0475  51
   0  -4  -5 6.26171 64.1883  52
   0  -4  -5 81.3152 156.398  23
   4   0  -5 174.339 86.0135  23
  -4   4  -5 43.9602 142.668  86
   0  -4  -5 60.5496 170.165  86
  -4   4  -5 40.9241 69.0114  81
   4   0  -5-23.9745 123.169  84
   0  -4  -5 30.3477 119.419  84
   0  -4  -5 16.6914 148.968  83
   0  -4  -5 67.4304 191.445  38
   0  -4  -5 74.4738 115.786  39
   0  -4  -5-42.9392 137.919  78
   4   0  -5 2.74943 113.170  77
   0  -4  -5 88.3612 165.411  79
  -4   4  -5 27.1656 177.291  78
   0  -4  -5 4.39556 149.468  77
   4   0  -5 44.8148 98.8564  72
   0  -4  -5 144.154 170.170  76
  -4   4  -5 97.7297 126.952  76
   0  -4  -5 127.848 194.374  66
  -4   4  -5 229.655 121.042  65
   0  -4  -5-35.8668 124.137  64
   0  -4  -5 62.8558 101.712  61
  -4   4  -5 44.5694 159.696  31
   4   0  -5 58.3416 119.514  30
   4   0  -5 5.50046 101.234  54
   0  -4  -5 98.3328 115.433  33
   4   0  -5 58.9330 128.239  35
   4   0  -5 41.1748 126.417  34
   4   0  -5 60.2497 200.673  36
   4   0  -2 934978. 12477.9  13
  -4   4  -2 962832. 12493.0  14
   0  -4  -2 946141. 12364.5  14
   4   0  -2 941416. 12464.2  20
  -4   4  -2 999999. 12535.0  90
   0  -4  -2 973111. 12459.2  88
   0  -4  -2 939873. 12382.7  25
  -4   4  -2 949346. 12506.8  45
   0  -4  -2 977195. 12507.0  50
   0  -4  -2 972367. 12547.1  49
   4   0  -2 947038. 12386.4  44
  -4   4  -2 951146. 12503.6  48
  -4   4  -2 954494. 12450.7  50
   4   0  -2 918988. 12459.9   4
   4   0  -2 929921. 12473.2   7
   4   0  -2 927589. 12475.4   9
   0  -4  -2 957467. 12394.2  83
   0  -4  -2 927601. 12347.3  78
   4   0  -2 854615. 12279.2  77
   0  -4  -2 923466. 12401.9  38
  -4   4  -2 972373. 12470.0  74
   0  -4  -2 962170. 12403.6  75
   4   0  -2 963701. 12432.1  70
   0  -4  -2 958157. 12419.1  69
   4   0  -2 915807. 12409.7  30
   4   0  -2 954890. 12434.2  35
  -4   4  -2 959810. 12404.8  54
   4   0  -2 946037. 12393.4  63
   0  -4  -2 978986. 12468.0  61
   4   0   1 41.2222 115.441  35
   0  -4   1-2.25804 120.663  16
  -4   4   1-4.63152 121.715  45
   4   0   1 11.7128 104.125  51
  -4   4   1-35.7166 100.866  48
  -4   4   1 40.2842 110.911  54
   4   0   1 5.22580 92.1676  60
   4   0   1 6.37289 123.058  30
  -4   4   1 35.9381 131.755  90
  -4   4   1 28.8588 133.734   2
   4   0   1 1.82715 115.983   1
   4   0   1 47.0815 123.119   9
  -4   4   1 147.343 181.736  40
   4   0   4 68126.7 1140.39  44
   4   0   4 66168.8 1113.36  51
  -4   4   4 70341.0 1161.11  90
  -4   4   4 65928.9 1151.92  27
  -4   4   4 69760.3 1161.59  54
  -4   4   4 65859.1 1121.49  40
   4   0   4 67286.2 1053.32  35
   0  -4   4 72009.0 1176.64  61
   4   0   4 62201.7 960.784   1
  -4   4   4 70123.5 1252.27   2
   4   0   4 66987.7 1067.60  30
   0  -4   4 71730.1 1164.52  88
   4   0   4 66997.8 1112.03  70
   0  -4   4 69800.9 1161.54  69
   4   0   4 63764.9 1067.46  20
   0  -4   4 65497.5 1142.01  16
   0  -4   7 40.9525 148.550  75
   0  -4   7-19.5631 135.197  69
   0  -4   7-4.32433 158.580  14
   0  -4   7 11.3053 229.013  13
   0  -4   7 16.9966 179.001  16
   0  -4   7-20.2789 165.695  25
  -4   4   7 105.181 189.499  27
   4   0   7-4.85954 152.348  48
  -4   4   7-28.0763 195.049  50
  -4   4   7 69.2261 197.253  49
  -4   4   7 134.942 189.940   2
   0  -4   7 68.4258 229.299   7
   0  -4   7-44.7995 216.273   4
  -4   4   7 163.414 211.038   6
   5  -5 -17 271.209 179.969  77
  -5   0 -17 66.2513 220.099  78
   0   5 -17 382.507 228.549  33
  -5   0 -17 231.622 223.199  92
  -5   0 -17 48.4809 202.178  93
  -5   0 -17 254.902 240.571  86
   0   5 -17-111.589 193.092  84
  -5   0 -17 341.414 182.471  84
   0   5 -17-26.1527 169.754  76
   5  -5 -17-498.990 328.283  82
   0   5 -17 25.6016 233.568  31
  -5   0 -14 3984.64 477.098  78
   5  -5 -14 3644.68 469.432  79
   5  -5 -14 3353.39 406.054  77
   5  -5 -14 4173.54 445.521  38
  -5   0 -14 4160.03 447.870  39
   5  -5 -14 3877.23 428.054  76
   0   5 -14 3475.73 425.818  76
  -5   0 -14 3098.74 337.854  33
   0   5 -14 2804.88 465.245  33
   0   5 -14 3712.05 373.104  93
  -5   0 -14 3357.64 466.218  92
   5  -5 -14 2868.45 326.559  92
   0   5 -14 3746.83 528.929  31
  -5   0 -14 3185.44 414.666  84
  -5   0 -14 3545.89 500.878  86
   5  -5 -14 2676.47 375.003  89
  -5   0 -14 2772.85 401.795  89
   0   5 -11-42.0962 241.755  93
   5  -5 -11 95.8131 206.081  92
   5  -5 -11-9.61311 219.289  89
  -5   0 -11 29.5962 256.540  89
   5  -5 -11 158.264 205.777  23
   0   5 -11 77.1901 242.259  85
   5  -5 -11 94.3122 176.340  84
  -5   0 -11-183.708 330.805  86
   5  -5 -11-48.5146 181.897  86
   5  -5 -11-50.3189 280.650  83
   0   5 -11 101.684 233.475  39
   5  -5 -11 49.4075 314.120  38
  -5   0 -11-70.6091 276.079  39
  -5   0 -11-12.6209 326.356  78
  -5   0 -11 78.6036 230.881  77
   5  -5 -11 11.5372 320.501  79
   5  -5 -11-43.7172 268.448  77
   0   5 -11-10.6724 299.839  76
   5  -5 -11 28.6084 267.917  76
   0   5 -11 13.0212 252.848  65
   0   5 -11 47.6900 269.988  63
   5  -5 -11 190.203 210.703  31
  -5   0 -11 19.9393 305.687  29
   0   5 -11-81.9074 364.744  31
  -5   0 -11 181.637 233.295  59
   5  -5 -11 189.954 176.189  33
  -5   0 -11 42.4204 197.698  33
   0   5 -11 36.7037 286.403  34
  -5   0  -8 13853.4 626.931  94
  -5   0  -8 13409.1 547.466  89
   5  -5  -8 13501.6 562.501  89
   0   5  -8 12860.6 497.070  48
   5  -5  -8 12154.5 507.301  23
  -5   0  -8 13482.2 680.473  86
   5  -5  -8 12058.3 420.992  84
   5  -5  -8 12004.3 459.455  86
   0   5  -8 12693.7 572.244  85
  -5   0  -8 13538.2 557.464  85
   5  -5  -8 13563.3 628.612  83
   5  -5  -8 12307.5 584.262  36
  -5   0  -8 13137.5 569.668  39
   0   5  -8 12179.6 502.720  39
  -5   0  -8 12052.0 506.039  77
   5  -5  -8 12476.5 547.712  77
  -5   0  -8 14200.9 642.975  78
   5  -5  -8 13395.5 623.511  79
   5  -5  -8 12647.3 544.294  76
   0   5  -8 12910.2 591.903  76
   0   5  -8 13383.3 622.373  65
  -5   0  -8 13596.4 655.989  66
   5  -5  -8 12743.6 463.247  64
   0   5  -8 13128.9 550.961  67
   0   5  -8 13164.3 597.159  63
   5  -5  -8 12207.7 468.043  31
  -5   0  -8 13204.2 555.694  29
  -5   0  -8 13518.3 590.794  59
   0   5  -8 12517.5 469.532  59
  -5   0  -8 11837.6 490.387  33
   5  -5  -8 12310.4 446.230  32
   5  -5  -8 12455.9 437.977  33
   0   5  -8 13251.1 602.002  34
   0   5  -5 41.1640 153.999  21
   5  -5  -5 29.7798 183.706   3
   5  -5  -5-117.830 197.410   1
   5  -5  -5 83.0799 186.899  12
  -5   0  -5 68.3295 158.067  89
   5  -5  -5 120.165 161.676  89
  -5   0  -5 24.4306 130.944  47
   0   5  -5-40.4184 138.962  53
  -5   0  -5 32.9040 178.398  94
   0   5  -5 42.9805 122.496  91
  -5   0  -5-34.4656 200.566  95
  -5   0  -5 59.0045 141.905  85
  -5   0  -5-3.97537 148.483  87
   5  -5  -5-10.7836 103.557  86
   5  -5  -5-30.4232 121.452  80
   0   5  -5 25.4207 120.361  81
   0   5  -5 47.9233 105.021  78
  -5   0  -5 36.2206 145.391  77
   5  -5  -5-55.5646 230.903  79
   0   5  -5-42.8715 134.423  79
   0   5  -5 41.9588 142.957  39
  -5   0  -5 148.165 296.817  41
   5  -5  -5 85.4967 180.466  76
   5  -5  -5-4.06573 104.835  71
   0   5  -5 56.4676 151.663  67
  -5   0  -5 136.927 244.533  66
   0   5  -5 86.4050 93.2042  68
  -5   0  -5 30.6220 133.402  62
   5  -5  -5 124.629 127.893  31
  -5   0  -5-8.96633 195.045  29
   5  -5  -5 31.4239 118.325  60
   0   5  -5-12.6889 104.171  59
  -5   0  -5-36.6639 150.165  59
  -5   0  -5 27.1460 119.936  33
   5  -5  -5 49.1943 229.523  36
   5  -5  -5 60.9977 107.522  33
   0   5  -2 100776. 1596.08  91
  -5   0  -2 97243.8 1455.50  89
  -5   0  -2 102811. 1641.88  87
   5  -5  -2 94783.6 1653.88  10
   5  -5  -2 94702.2 1603.95  11
  -5   0  -2 89755.2 1496.28  11
   0   5  -2 91799.8 1534.82   8
   5  -5  -2 99902.7 1577.30  80
   0   5  -2 102928. 1580.09  81
  -5   0  -2 101839. 1568.65  37
   0   5  -2 104179. 1601.42  43
   0   5  -2 97589.3 1361.14  79
   0   5  -2 104840. 1573.02  73
   5  -5  -2 96490.3 1454.71  76
   0   5  -2 96295.4 1482.06  67
  -5   0  -2 99952.3 1559.11  62
   5  -5  -2 96308.0 1619.58  61
  -5   0  -2 98477.0 1476.05  53
  -5   0  -2 101960. 1590.23  52
   5  -5  -2 99008.4 1499.58  52
   5  -5  -2 99917.1 1562.20  30
  -5   0  -2 96458.5 1486.31  32
  -5   0   1 54.6021 109.245  53
   0   5   1-23.1960 105.468  47
  -5   0   1 20.8669 108.703  46
  -5   0   1 167.400 194.545  26
   0   5   1 3.27355 101.571  91
  -5   0   1-19.1533 122.975  87
   0   5   1 28.1373 99.8750  81
   5  -5   1-41.3848 118.791  80
  -5   0   1 56.7110 164.554  37
   0   5   1 48.5114 95.1011  73
   5  -5   1 30.9867 116.258  15
  -5   0   1 12.6622 121.182  62
   5  -5   1 35.3825 126.823  61
   5  -5   1 6.07066 140.138  30
   0   5   1-9.33029 116.374  58
  -5   0   1-29.8339 136.847   3
   0   5   1-47.8382 98.1007   8
  -5   0   1 61.0345 126.303  12
   5  -5   1 192.771 109.885  10
   0   5   4 550719. 7262.68  81
   5  -5   4 550181. 7325.91  80
  -5   0   4 541851. 7267.75  26
  -5   0   4 539005. 7310.85  37
   0   5   4 526956. 7087.26  43
   0   5   4 561629. 7247.73  91
   0   5   4 554922. 7298.41  73
  -5   0   4 536196. 7371.84   3
   0   5   4 493472. 7035.14   8
   5  -5   4 545364. 7326.01  61
  -5   0   4 556021. 7352.73  87
  -5   0   4 558893. 7294.57  53
   0   5   4 556013. 7331.03  47
   5  -5   4 536607. 7305.36  15
   5  -5   4 517593. 7291.26  17
  -5   0   4 516538. 7384.86  12
   5  -5   4 533472. 7245.25  30
   0   5   7-53.4749 121.135  56
   5  -5   7 4.83977 145.791  52
  -5   0   7-52.6128 142.475  53
   5  -5   7-47.3920 146.277  80
   5  -5   7-61.7118 154.608  15
  -5   0   7 18.7094 218.480  37
   5  -5   7 81.8584 191.512  43
  -5   0   7 42.9582 210.229   5
   5  -5   7 113.050 202.185   8
  -5   0   7 6.31302 204.634   3
  -5   0   7-74.3368 204.842  11
  -4  -1 -18 1069.37 227.708  86
  -5   1 -18 1221.50 175.093  84
  -1   5 -18 1104.31 179.530  84
   1   4 -18 1231.65 197.347  33
  -1   5 -18 950.865 213.927  33
  -5   1 -18 1375.95 215.995  93
   4  -5 -15 473.437 283.195  77
  -5   1 -15 555.380 338.438  78
  -4  -1 -15 748.912 329.911  78
   5  -4 -15 407.614 256.668  77
  -5   1 -15 1026.66 324.414  39
   4  -5 -15 184.390 252.248  89
  -5   1 -15 726.589 298.938  89
   5  -4 -15 289.788 225.035  89
  -4  -1 -15 417.742 290.217  89
  -1   5 -15 652.859 294.933  76
   4  -5 -15 814.099 296.264  76
   1   4 -15 547.156 326.834  76
   5  -4 -15 817.666 340.367  76
   1   4 -15 557.863 288.064  33
  -1   5 -15 968.248 358.006  33
  -4  -1 -15 842.720 225.216  33
  -5   1 -15 889.152 254.817  33
  -5   1 -15 845.453 334.730  92
   4  -5 -15 729.010 259.187  92
  -4  -1 -15 671.220 349.437  92
  -5   1 -15 415.432 327.375  93
  -1   5 -15 692.740 282.425  93
   1   4 -15 955.586 243.106  93
  -4  -1 -15 409.336 306.650  93
  -1   5 -15 776.296 347.907  31
   1   4 -15 913.739 376.032  31
  -5   1 -15 421.605 330.448  86
  -4  -1 -15 265.983 336.130  86
   4  -5 -15-332.228 471.415  82
   1   4 -15 384.986 269.319  84
  -4  -1 -15 915.856 285.111  84
  -1   5 -15 322.447 309.473  84
  -5   1 -15 677.471 320.417  84
   5  -4 -15-533.804 469.704  82
   1   4 -12 51552.7 1297.25  93
   5  -4 -12 49601.8 1257.27  92
   4  -5 -12 48537.5 1332.76  92
   4  -5 -12 48570.4 1251.86  86
  -4  -1 -12 53463.9 1398.12  84
   5  -4 -12 48903.1 1207.83  86
  -4  -1 -12 54479.1 1640.34  86
  -1   5 -12 49154.6 1462.08  85
   4  -5 -12 54203.4 1205.64  84
   5  -4 -12 51591.7 1181.54  84
  -5   1 -12 58358.0 1652.26  86
   4  -5 -12 55678.0 1335.17  23
   4  -5 -12 48925.0 1404.01  89
  -5   1 -12 49720.2 1384.71  89
  -4  -1 -12 48965.8 1391.23  89
   5  -4 -12 49454.6 1322.78  89
  -4  -1 -12 68901.7 1322.95  82
   5  -4 -12 61439.7 1481.30  38
  -1   5 -12 57563.9 1434.78  39
   1   4 -12 55517.1 1324.86  39
  -4  -1 -12 60010.7 1452.54  39
  -5   1 -12 60127.5 1530.23  39
   4  -5 -12 61825.7 1488.57  38
   5  -4 -12 54323.0 1441.39  77
   4  -5 -12 54857.9 1500.18  79
  -1   5 -12 55115.5 1308.41  78
   5  -4 -12 53815.7 1542.26  79
   1   4 -12 52299.3 1333.82  79
  -4  -1 -12 56355.1 1554.48  78
  -4  -1 -12 51297.1 1376.16  77
  -5   1 -12 57826.5 1611.12  78
   4  -5 -12 53050.0 1475.80  77
   4  -5 -12 54587.6 1407.23  76
   1   4 -12 54240.9 1518.75  76
  -1   5 -12 50765.9 1384.83  76
   5  -4 -12 53689.6 1460.98  76
   5  -4 -12 55565.2 1403.58  67
   1   4 -12 54715.0 1518.74  63
  -1   5 -12 54193.7 1553.67  63
  -4  -1 -12 60069.9 1505.12  29
   5  -4 -12 52655.1 1310.32  31
   1   4 -12 60426.1 1699.39  31
  -1   5 -12 59106.9 1676.88  31
  -5   1 -12 56801.5 1538.28  59
  -1   5 -12 62334.5 1664.96  34
   5  -4 -12 51210.8 1215.00  33
  -4  -1 -12 45293.7 1250.77  33
  -5   1 -12 46393.1 1318.03  33
   4  -5 -12 50683.9 1198.66  33
   5  -4  -9 5950.46 360.982  92
   5  -4  -9 6436.16 392.781  89
   5  -4  -9 7480.68 393.637  23
   4  -5  -9 8193.69 438.497  23
   4  -5  -9 6616.53 380.874  86
   1   4  -9 6208.88 430.310  85
   5  -4  -9 6186.98 359.438  86
  -1   5  -9 10747.6 378.220  82
   1   4  -9 7433.99 405.717  39
  -5   1  -9 7480.26 520.311  78
   4  -5  -9 6984.23 368.707  78
   4  -5  -9 6363.41 435.999  77
   5  -4  -9 6933.83 437.898  77
   1   4  -9 6886.91 364.832  78
  -1   5  -9 7088.60 388.479  78
  -4  -1  -9 6522.14 419.868  77
  -4  -1  -9 6393.78 474.999  78
   1   4  -9 6593.49 412.030  79
   4  -5  -9 6382.02 460.627  79
  -5   1  -9 7158.31 416.588  77
   5  -4  -9 7025.32 505.051  79
   1   4  -9 7071.11 499.807  76
  -1   5  -9 6738.31 451.802  76
   4  -5  -9 6872.13 439.583  76
   5  -4  -9 6859.44 464.661  76
   1   4  -9 6828.87 489.383  65
  -4  -1  -9 7999.91 555.150  66
   5  -4  -9 7247.64 435.378  67
  -1   5  -9 6846.71 480.517  65
   1   4  -9 7064.48 449.267  67
   4  -5  -9 7070.91 382.683  67
   1   4  -9 7304.90 482.983  63
  -1   5  -9 7238.59 487.420  63
  -1   5  -9 7351.89 525.526  31
   1   4  -9 7574.45 529.311  31
  -4  -1  -9 7844.86 475.589  29
  -5   1  -9 8073.94 477.981  29
   5  -4  -9 7361.87 405.021  31
  -5   1  -9 7775.91 490.137  59
  -1   5  -9 7328.24 411.432  59
  -4  -1  -9 6863.70 435.932  59
  -5   1  -9 7493.27 416.887  31
   4  -5  -9 7487.21 379.095  32
   4  -5  -9 7726.18 396.842  31
  -5   1  -9 6804.25 417.512  33
  -4  -1  -9 6640.96 386.795  33
   5  -4  -6 26720.2 691.813  13
   4  -5  -6 25515.6 645.338  13
   4  -5  -6 25893.4 709.349  12
   5  -4  -6 26143.2 740.818  12
  -1   5  -6 24522.5 688.559  21
   4  -5  -6 26609.0 681.296   3
   4  -5  -6 25044.4 577.157   7
   5  -4  -6 26128.1 623.209   4
   4  -5  -6 25044.0 540.856   9
   5  -4  -6 26963.8 655.447   1
   1   4  -6 26102.2 649.380   8
   5  -4  -6 25820.8 608.554   9
   4  -5  -6 26033.2 601.171   1
  -1   5  -6 21348.9 555.190  91
  -1   5  -6 22598.6 645.775  94
   4  -5  -6 22512.2 556.687  93
  -4  -1  -6 22542.7 680.474  94
  -5   1  -6 22991.5 714.478  95
  -5   1  -6 23056.4 724.823  94
  -4  -1  -6 22035.5 731.260  95
   1   4  -6 22518.0 565.358  91
  -4  -1  -6 21867.5 659.070  89
   5  -4  -6 22005.2 606.840  89
   4  -5  -6 22874.7 666.197  89
  -5   1  -6 22878.9 628.979  89
  -4  -1  -6 20219.5 603.785  49
  -1   5  -6 22779.1 594.688  45
  -5   1  -6 19338.3 521.693  49
  -1   5  -6 23208.7 564.799  53
   1   4  -6 21395.3 635.103  85
  -5   1  -6 23046.0 669.417  85
  -1   5  -6 22464.4 579.385  86
   5  -4  -6 22131.5 541.375  84
  -4  -1  -6 22779.5 620.482  85
   5  -4  -6 21485.4 557.288  86
  -5   1  -6 24466.5 779.597  86
  -4  -1  -6 23641.3 783.014  86
   4  -5  -6 20602.9 562.517  86
   4  -5  -6 22459.2 554.989  84
  -4  -1  -6 22383.0 582.661  82
   1   4  -6 21961.9 508.409  82
  -1   5  -6 23189.4 544.223  81
  -1   5  -6 25274.0 486.757  82
  -5   1  -6 25699.5 598.141  82
   1   4  -6 24582.8 654.167  43
  -4  -1  -6 23121.8 634.737  39
  -1   5  -6 22917.1 629.936  39
   1   4  -6 22727.3 587.263  39
   4  -5  -6 22583.2 697.416  79
  -5   1  -6 22619.5 618.266  77
  -4  -1  -6 22697.0 704.253  78
  -4  -1  -6 21893.4 617.106  77
   5  -4  -6 23042.3 741.972  79
  -1   5  -6 23227.7 584.428  78
  -1   5  -6 21589.1 540.302  79
   1   4  -6 23203.7 559.529  78
   1   4  -6 22630.4 618.017  79
   5  -4  -6 21954.5 644.236  77
  -5   1  -6 23141.3 733.163  78
   4  -5  -6 22818.9 646.313  76
  -1   5  -6 21464.5 650.556  76
   5  -4  -6 22211.7 677.721  76
  -5   1  -6 23835.0 738.674  66
  -4  -1  -6 23682.8 733.854  66
   5  -4  -6 22351.3 536.599  64
  -5   1  -6 21671.1 531.627  63
  -5   1  -6 21735.5 503.839  62
   4  -5  -6 21086.2 573.137  64
   1   4  -6 23076.7 689.205  63
   4  -5  -6 23446.4 534.346  29
  -5   1  -6 25166.8 678.063  29
  -4  -1  -6 25890.6 700.601  29
   5  -4  -6 24822.1 611.232  31
   5  -4  -6 22359.4 560.036  60
   4  -5  -6 23698.9 561.490  60
  -4  -1  -6 23522.6 671.417  59
   1   4  -6 21860.7 538.174  59
  -5   1  -6 23772.0 710.469  59
   4  -5  -6 22557.0 672.409  36
   5  -4  -6 23028.6 702.412  36
  -4  -1  -6 23205.5 651.511  32
   5  -4  -6 24551.3 569.122  33
   4  -5  -6 25867.7 577.746  33
  -4  -1  -6 24275.6 603.659  33
  -5   1  -6 23385.2 632.770  33
   4  -5  -6 25777.5 607.100  31
  -4  -1  -3 23712.5 451.034  18
   5  -4  -3 24944.8 611.244  12
   5  -4  -3 23799.6 592.326  11
   4  -5  -3 24778.6 640.058  10
   4  -5  -3 26174.1 603.502  11
   1   4  -3 23381.5 545.239   8
  -1   5  -3 22902.2 541.152   8
  -4  -1  -3 22014.3 447.583  11
  -1   5  -3 23513.3 547.273  91
  -5   1  -3 24483.0 566.688  95
   4  -5  -3 23103.2 490.880  95
  -1   5  -3 23682.2 501.093  94
   1   4  -3 23710.2 547.528  91
  -4  -1  -3 23625.6 531.854  89
  -5   1  -3 22874.3 482.125  89
  -4  -1  -3 22985.4 538.477  47
   1   4  -3 23972.5 569.570  43
  -4  -1  -3 23305.1 536.634  52
   4  -5  -3 23843.4 460.987  52
   1   4  -3 23649.8 527.297  53
  -5   1  -3 21487.3 560.919  46
  -5   1  -3 22717.0 432.596  53
  -5   1  -3 20421.3 484.316  27
  -4  -1  -3 23855.3 461.667  24
   1   4  -3 24175.6 514.522  21
  -4  -1  -3 23978.5 557.773  87
  -4  -1  -3 21774.5 468.368  85
  -5   1  -3 25200.9 591.941  87
  -1   5  -3 24204.9 534.421  81
   1   4  -3 23742.2 538.999  81
   4  -5  -3 23545.8 535.062  80
   5  -4  -3 22801.7 512.873  80
  -4  -1  -3 20993.1 447.539  82
   1   4  -3 23070.7 450.144  39
  -5   1  -3 23658.3 567.194  41
  -4  -1  -3 24149.6 514.635  37
  -1   5  -3 23684.9 427.940  78
  -4  -1  -3 22403.8 482.955  77
  -1   5  -3 22656.3 386.048  79
  -1   5  -3 24358.5 520.892  73
   5  -4  -3 22137.2 531.936  76
   4  -5  -3 23076.4 495.456  71
   4  -5  -3 22512.0 491.942  76
   1   4  -3 23345.7 529.366  67
   1   4  -3 22939.6 510.002  68
  -1   5  -3 23288.4 510.849  67
  -5   1  -3 23169.8 515.710  62
  -4  -1  -3 24392.5 528.844  62
  -5   1  -3 20179.4 368.734  63
   4  -5  -3 23740.8 571.148  61
   5  -4  -3 23615.1 524.920  30
  -5   1  -3 23042.5 531.754  29
  -5   1  -3 22875.0 518.059  28
   5  -4  -3 22610.9 447.494  31
  -4  -1  -3 22248.5 526.835  59
   5  -4  -3 23803.7 555.310  60
   1   4  -3 22201.0 405.409  59
  -4  -1  -3 23718.6 523.446  32
  -5   1  -3 21304.2 449.256  33
  -4  -1  -3 20012.9 433.370  33
  -4  -1   0 12902.2 342.242  12
   4  -5   0 13281.3 351.113  15
  -1   5   0 13555.6 340.445  16
  -5   1   0 10445.2 332.806  46
   5  -4   0 10886.3 321.468  45
  -4  -1   0 11026.6 335.571  51
   5  -4   0 10389.0 318.816  52
  -5   1   0 11038.5 336.720  52
  -1   5   0 11164.6 348.412  47
  -4  -1   0 10736.6 306.558  53
  -1   5   0 12683.3 317.044   8
   4  -5   0 13431.8 398.528   2
   5  -4   0 12843.5 365.214  10
  -5   1   0 14098.8 369.053   3
  -5   1   0 12909.6 371.170  11
  -5   1   0 12912.6 370.979   5
   4  -5   0 12909.4 401.029   6
  -4  -1   0 13730.2 357.840   1
   5  -4   0 12926.0 376.834  11
   5  -4   0 12914.5 372.589   5
   1   4   0 9073.32 317.286  91
  -1   5   0 9444.74 331.884  90
  -5   1   0 9797.12 352.039  87
  -4  -1   0 9806.06 347.341  87
   5  -4   0 10839.5 342.008  80
   1   4   0 9735.41 312.023  81
  -1   5   0 10097.2 325.407  81
   4  -5   0 9577.68 337.551  80
  -5   1   0 11763.7 370.877  37
  -1   5   0 10987.9 318.361  43
  -4  -1   0 12373.0 378.806  26
  -1   5   0 10023.8 328.503  73
   1   4   0 10400.7 325.374  73
  -4  -1   0 9524.41 235.202  64
   1   4   0 10287.2 227.373  67
  -4  -1   0 10634.5 339.036  62
  -5   1   0 10271.6 335.071  62
   5  -4   0 10440.3 349.865  60
   4  -5   0 10316.2 365.707  61
  -5   1   0 9458.52 210.744  63
   5  -4   0 12109.7 343.056  30
   1   4   0 9640.75 200.213  59
   1   4   0 11236.8 343.760  58
  -4  -1   0 10698.6 238.745  32
  -5   1   3 208169. 2970.30  52
   5  -4   3 201817. 3015.22  45
   5  -4   3 208198. 3022.80  52
  -4  -1   3 208724. 2961.95  51
  -1   5   3 218764. 3089.51  47
  -5   1   3 201810. 2929.45  46
  -4  -1   3 213520. 3008.11  53
   5  -4   3 192970. 2937.40   5
  -5   1   3 208814. 3070.58   3
   4  -5   3 197536. 2982.20   6
  -5   1   3 204778. 3072.28  11
   4  -5   3 205390. 3025.68   8
  -5   1   3 202188. 3096.17   5
  -4  -1   3 209028. 3043.99   1
   5  -4   3 188975. 2878.15  10
  -4  -1   3 215077. 3075.99  87
  -5   1   3 214989. 3079.88  87
   1   4   3 212782. 2990.06  81
   4  -5   3 208822. 3052.36  80
   5  -4   3 217621. 3057.51  80
  -1   5   3 218396. 3055.06  81
  -5   1   3 211381. 3003.21  26
  -4  -1   3 205240. 3003.26  26
  -4  -1   3 207580. 3015.63  42
  -5   1   3 209507. 3033.08  37
  -1   5   3 210008. 3052.54  73
   1   4   3 214214. 3013.31  73
  -1   5   3 222316. 2918.62  16
   5  -4   3 205852. 3013.98  15
  -5   1   3 206970. 3081.75  12
   4  -5   3 211621. 3038.61  15
  -4  -1   3 205155. 3091.69  12
   4  -5   3 213959. 3047.55  17
  -5   1   3 215898. 3017.72  62
  -4  -1   3 214224. 3033.22  62
   4  -5   3 199775. 3061.91  61
   5  -4   3 212284. 3040.90  60
   1   4   3 225165. 3033.87  58
  -5   1   3 208457. 3008.36  55
   5  -4   3 208995. 2983.98  30
   1   4   3 225381. 3005.55  91
  -1   5   3 213280. 3006.41  91
  -5   1   6 23560.4 613.822  87
  -4  -1   6 22276.1 590.324  87
  -1   5   6 22399.6 554.805  81
   4  -5   6 21617.5 573.353  80
   5  -4   6 22091.7 586.953  80
  -5   1   6 22825.6 582.964  26
  -4  -1   6 22943.2 604.857  26
   1   4   6 22707.8 539.850  73
   4  -5   6 22706.7 629.036  71
  -1   5   6 22346.7 574.345  73
   1   4   6 22227.9 565.484  68
  -5   1   6 22473.7 562.319  62
   4  -5   6 22270.6 568.550  61
  -4  -1   6 21091.0 560.711  62
  -4  -1   6 22675.9 593.206  18
   4  -5   6 22542.8 601.772  15
  -4  -1   6 21396.4 672.071  12
   5  -4   6 22100.4 572.877  15
   4  -5   6 22654.7 606.544  17
  -1   5   6 23612.4 570.288  56
  -5   1   6 22268.6 579.673  55
   5  -4   6 22397.7 534.595  60
  -4  -1   6 21654.9 609.066  37
  -5   1   6 23218.4 606.642  37
   4  -5   6 23526.4 661.419  43
  -5   1   6 22157.2 499.451  52
  -4  -1   6 21876.9 577.860  53
  -5   1   6 22635.7 593.324  53
   5  -4   6 22533.2 583.112  52
   1   4   6 24063.5 641.349  46
   5  -4   6 23173.5 642.093   8
  -5   1   6 20099.1 682.453  10
  -5   1   6 21975.8 674.413   5
  -4  -1   6 23000.3 640.979   1
   4  -5   6 22574.7 629.189   8
  -5   1   6 22262.9 652.608   3
  -4  -1   6 22106.6 662.743   3
   4  -5   6 23038.2 585.821  88
   4  -5   9 23698.7 740.587  43
  -4  -1   9 22601.0 663.913  18
  -5   1   9 22578.9 669.461  18
  -4  -1   9 24596.6 835.038   5
  -5   1   9 25448.5 844.799   5
  -4  -1   9 25935.1 787.499  11
  -4  -1   9 26050.6 810.216   3
  -5   1   9 27166.4 803.761  11
   5  -4   9 21753.6 708.574  43
  -2   5 -19 288.220 124.023  33
  -5   2 -16 982.511 254.276  33
  -2   5 -16 890.094 290.955  93
   3  -5 -16 683.512 252.653  92
   2   3 -16 654.367 235.842  84
  -3  -2 -16 843.775 266.469  78
   5  -3 -16 960.882 237.245  77
  -5   2 -16 950.767 319.732  78
   3  -5 -16 652.930 284.269  77
   2   3 -16 686.861 308.203  76
  -2   5 -16 805.184 231.400  76
   5  -3 -16 919.804 326.111  76
  -2   5 -16 1036.46 312.226  31
   2   3 -16 995.134 339.712  31
   5  -3 -13 3180.49 401.392  38
   3  -5 -13 3638.26 441.727  38
  -5   2 -13 2833.80 452.340  39
  -3  -2 -13 3433.40 390.228  39
  -2   5 -13 3338.49 440.124  39
  -5   2 -13 2683.94 378.206  89
   5  -3 -13 2115.09 330.036  89
   3  -5 -13 2571.64 394.124  89
  -3  -2 -13 2829.37 405.317  89
   3  -5 -13 2951.52 417.534  77
   5  -3 -13 2527.24 359.992  77
  -5   2 -13 3140.10 471.215  78
   2   3 -13 2691.64 378.896  79
  -2   5 -13 3067.76 362.448  78
  -3  -2 -13 3114.93 422.323  78
  -3  -2 -13 2985.53 396.119  77
   5  -3 -13 3011.86 466.415  79
   2   3 -13 2916.03 473.952  76
   3  -5 -13 2665.04 390.666  76
  -2   5 -13 3043.83 388.202  76
   5  -3 -13 3088.40 459.707  76
   5  -3 -13 3029.60 380.026  67
   3  -5 -13 3197.60 330.720  93
  -5   2 -13 2744.89 429.400  92
  -3  -2 -13 3076.50 429.042  93
   5  -3 -13 2883.32 331.546  92
   2   3 -13 2644.29 342.049  93
   3  -5 -13 2569.00 417.009  92
  -3  -2 -13 2934.33 436.842  29
   5  -3 -13 2944.06 385.874  31
  -2   5 -13 2933.87 486.824  31
   2   3 -13 3342.19 520.319  31
   2   3 -13 2689.45 395.973  84
  -2   5 -13 2552.00 414.654  85
   5  -3 -13 2901.71 304.992  84
  -3  -2 -13 2731.76 374.962  84
  -2   5 -13 2809.26 352.968  86
   3  -5 -13 2599.48 348.500  86
  -5   2 -13 3321.69 474.823  86
  -3  -2 -13 3398.58 499.525  86
   3  -5 -13 3402.41 332.267  84
  -5   2 -13 2514.15 376.033  33
  -3  -2 -13 2559.76 317.486  33
  -2   5 -13 2235.14 476.129  33
   3  -5 -13 2854.28 309.923  33
   2   3 -13 2334.14 418.790  33
   5  -3 -13 2070.22 298.904  33
  -5   2 -10 24265.7 946.021  94
   3  -5 -10 25083.4 731.239  93
   5  -3 -10 24597.2 702.917  93
  -5   2 -10 24160.4 817.476  89
  -3  -2 -10 23534.2 859.159  89
   3  -5 -10 24400.5 883.869  89
   5  -3 -10 23931.5 700.399  23
   3  -5 -10 25193.1 800.313  23
   5  -3 -10 22032.4 679.768  84
  -3  -2 -10 24453.4 807.182  84
  -5   2 -10 25229.3 932.568  85
   3  -5 -10 21310.9 753.381  86
  -2   5 -10 25023.2 788.989  86
   3  -5 -10 25548.4 729.304  84
  -2   5 -10 24295.7 919.328  85
  -3  -2 -10 25944.2 995.970  86
   2   3 -10 21726.0 780.443  85
  -5   2 -10 25805.9 963.198  86
   5  -3 -10 20987.6 701.099  86
  -3  -2 -10 25729.4 767.691  82
   5  -3 -10 24827.4 907.337  83
  -3  -2 -10 25048.0 806.298  39
  -2   5 -10 25265.0 870.380  39
   3  -5 -10 25763.6 861.786  38
   2   3 -10 21958.7 720.296  39
  -5   2 -10 25952.3 901.284  39
   2   3 -10 22964.0 814.844  79
   5  -3 -10 23958.2 929.511  79
   3  -5 -10 24233.4 875.307  77
   3  -5 -10 24156.4 859.927  79
   3  -5 -10 23406.8 723.259  78
  -3  -2 -10 24728.2 828.211  77
  -5   2 -10 27118.8 984.893  78
  -2   5 -10 24091.9 787.260  78
  -3  -2 -10 25187.4 899.891  78
   5  -3 -10 23094.2 807.300  77
   2   3 -10 24610.7 948.236  76
   5  -3 -10 25534.3 925.163  76
  -2   5 -10 22495.0 779.703  76
   3  -5 -10 24510.0 827.406  76
   5  -3 -10 24183.3 843.403  67
   2   3 -10 25104.7 938.111  65
   2   3 -10 25799.5 877.512  67
  -2   5 -10 24110.8 908.025  65
  -2   5 -10 25928.3 933.056  63
   2   3 -10 24396.2 882.693  63
  -5   2 -10 25095.7 854.988  29
  -2   5 -10 25134.8 955.048  31
  -3  -2 -10 25975.2 859.548  29
   5  -3 -10 23553.5 788.311  31
   2   3 -10 25858.7 977.436  31
  -5   2 -10 24073.9 899.080  59
  -2   5 -10 24045.8 827.747  59
   5  -3 -10 22990.5 720.687  33
  -5   2 -10 23969.3 792.234  31
  -2   5 -10 25447.5 951.587  34
   3  -5 -10 24162.7 754.999  32
  -3  -2 -10 20861.3 721.162  33
   3  -5 -10 24151.1 742.437  31
   3  -5 -10 23026.2 699.181  33
   2   3 -10 24763.9 888.145  34
  -5   2 -10 20042.8 784.328  33
   3  -5  -7 12486.1 483.350  12
   3  -5  -7 13061.5 431.684  13
   2   3  -7 13386.5 463.091   8
   5  -3  -7 14149.0 480.319   4
  -3  -2  -7 10124.5 539.508  95
  -2   5  -7 11021.0 423.625  92
   5  -3  -7 9846.79 390.114  92
   3  -5  -7 9476.38 462.845  95
   5  -3  -7 10156.8 391.259  93
   2   3  -7 9459.88 397.248  93
  -5   2  -7 9896.16 526.254  94
   3  -5  -7 10664.9 401.055  93
  -2   5  -7 9505.96 475.120  94
  -3  -2  -7 9950.25 482.808  89
   5  -3  -7 9726.65 397.914  89
   3  -5  -7 10410.4 482.982  89
  -5   2  -7 10002.2 441.520  89
  -2   5  -7 11301.0 424.928  45
   5  -3  -7 11541.3 410.945  23
   3  -5  -7 12587.9 490.549  23
  -2   5  -7 9602.06 489.763  85
   2   3  -7 9882.73 433.652  85
  -2   5  -7 10495.5 423.938  86
   5  -3  -7 10009.9 391.889  86
  -5   2  -7 10851.0 541.194  86
   3  -5  -7 11848.7 419.981  84
   3  -5  -7 9262.92 410.669  86
   5  -3  -7 10795.8 390.018  84
  -3  -2  -7 10222.4 550.003  86
  -5   2  -7 10860.2 505.246  85
   3  -5  -7 9657.43 495.476  83
  -5   2  -7 17522.2 487.602  82
  -2   5  -7 12480.3 388.712  82
  -3  -2  -7 10700.6 457.245  82
   5  -3  -7 9956.68 498.687  83
  -3  -2  -7 11422.5 452.453  39
   2   3  -7 11338.5 443.898  43
   2   3  -7 10741.5 409.261  39
  -2   5  -7 11680.5 495.683  39
   3  -5  -7 10331.0 395.653  78
   3  -5  -7 9989.76 486.726  79
   5  -3  -7 10068.1 437.479  77
  -2   5  -7 9960.08 418.310  78
  -3  -2  -7 10290.2 453.004  77
   2   3  -7 9871.36 468.021  79
   5  -3  -7 9912.99 509.644  76
  -2   5  -7 10404.2 448.800  76
   3  -5  -7 10615.5 463.643  76
   3  -5  -7 10491.2 379.541  67
   3  -5  -7 10607.7 428.145  64
   2   3  -7 10559.9 506.636  65
  -3  -2  -7 11070.8 552.447  66
  -5   2  -7 11420.8 551.623  66
   2   3  -7 11026.7 483.074  67
  -2   5  -7 11139.1 518.629  63
   2   3  -7 10892.2 487.216  63
   5  -3  -7 12485.8 475.114  31
   3  -5  -7 12377.6 419.306  29
  -2   5  -7 11560.9 539.198  31
  -5   2  -7 11456.9 450.939  31
  -3  -2  -7 11321.7 466.479  59
  -5   2  -7 11079.4 525.328  59
  -2   5  -7 11601.5 479.439  59
   2   3  -7 10875.2 490.849  34
   5  -3  -7 11745.8 548.936  36
   3  -5  -7 13233.2 449.417  31
   3  -5  -7 12648.8 419.187  33
   5  -3  -7 11107.4 405.019  33
  -3  -2  -7 12380.4 438.470  33
  -3  -2  -4 12523.3 244.066  16
   2   3  -4 14155.8 379.640  21
   5  -3  -4 15740.1 483.424  12
   3  -5  -4 16888.3 454.051  11
   3  -5  -4 16282.0 517.821  10
   5  -3  -4 15368.1 424.920   9
   5  -3  -4 15616.9 437.503   7
  -5   2  -4 11131.0 263.871   6
   5  -3  -4 16551.3 458.590   1
  -3  -2  -4 10057.0 361.387  94
   2   3  -4 9885.87 340.521  91
  -2   5  -4 9779.51 369.726  94
   2   3  -4 9865.03 299.194  93
  -5   2  -4 10344.7 378.260  95
   3  -5  -4 10089.3 369.938  95
   5  -3  -4 9750.85 279.808  92
  -2   5  -4 9394.12 345.222  90
  -5   2  -4 10094.3 328.551  89
   5  -3  -4 9780.07 305.251  89
  -5   2  -4 9678.35 383.847  90
  -3  -2  -4 10144.2 382.246  89
  -2   5  -4 11754.5 383.626  45
   2   3  -4 12259.0 401.147  43
  -3  -2  -4 11014.0 370.030  47
   5  -3  -4 10854.6 271.507  51
   2   3  -4 11498.6 360.474  53
  -5   2  -4 11574.7 392.310  46
  -3  -2  -4 12118.1 350.414  52
   2   3  -4 9640.19 328.209  85
  -3  -2  -4 9969.17 334.303  87
  -2   5  -4 10959.0 320.773  86
   3  -5  -4 9552.76 309.760  86
  -3  -2  -4 10370.6 349.866  82
   5  -3  -4 10371.8 316.694  80
  -2   5  -4 10600.5 327.700  81
   3  -5  -4 9983.29 320.458  80
  -3  -2  -4 11658.3 343.821  39
  -3  -2  -4 12626.5 317.877  37
   2   3  -4 12689.9 375.196  36
  -5   2  -4 11861.1 369.326  40
   2   3  -4 11766.0 318.538  39
   3  -5  -4 9779.42 383.650  79
  -3  -2  -4 10592.6 354.550  77
   3  -5  -4 10680.7 306.416  78
  -2   5  -4 10408.4 320.089  78
   3  -5  -4 10618.0 352.175  76
  -2   5  -4 10044.8 340.048  76
  -2   5  -4 9783.34 303.243  73
   3  -5  -4 9976.62 258.778  66
   2   3  -4 10053.6 297.948  70
   3  -5  -4 10399.0 277.412  69
  -3  -2  -4 10482.6 331.021  62
  -5   2  -4 10361.4 301.576  63
  -5   2  -4 10718.8 329.678  62
   2   3  -4 10531.0 380.507  63
   3  -5  -4 11552.6 375.392  61
   5  -3  -4 13240.8 365.429  31
   5  -3  -4 12691.7 347.702  30
  -5   2  -4 13146.6 402.794  29
   2   3  -4 10027.0 310.136  58
  -3  -2  -4 12227.8 382.269  59
   5  -3  -4 11182.4 361.462  60
   5  -3  -4 12286.0 343.436  35
  -5   2  -4 13120.1 377.906  34
  -3  -2  -4 13609.9 345.474  33
   5  -3  -4 11865.2 308.904  33
  -3  -2  -4 13168.9 392.956  32
  -5   2  -4 11629.0 329.412  31
   3  -5  -4 12174.1 382.013  36
   5  -3  -1 12024.1 349.496  52
   5  -3  -1 13194.5 342.138  45
   2   3  -1 13045.2 353.462  53
   5  -3  -1 12832.9 312.320  48
  -3  -2  -1 13041.5 380.279  51
  -3  -2  -1 12785.2 383.105  47
  -5   2  -1 12749.7 385.959  44
  -2   5  -1 12392.9 370.350  47
   3  -5  -1 14625.2 351.919  43
  -5   2  -1 16202.0 452.669  41
  -3  -2  -1 15079.2 403.296  42
   3  -5  -1 8184.48 333.564  71
  -3  -2  -1 9137.15 288.906  64
   2   3  -1 7785.32 311.995  68
  -3  -2  -1 9435.83 350.365  62
  -5   2  -1 8708.79 350.637  62
   3  -5  -1 9990.86 376.282  61
  -5   2  -1 18950.1 338.297  29
   5  -3  -1 19698.5 415.034  30
   5  -3  -1 11470.9 334.636  54
   2   3  -1 10694.9 356.318  58
  -3  -2  -1 12960.2 273.363  59
   5  -3  -1 9752.17 361.537  60
   5  -3  -1 16809.4 392.407  35
  -3  -2   2 89265.0 1418.03  88
   5  -3   2 84705.9 1355.18  48
   5  -3   2 83473.2 1352.66  45
   5  -3   2 82756.6 1351.93  52
  -5   2   2 85439.4 1329.77  52
   2   3   2 85635.3 1286.61  53
  -3  -2   2 84700.8 1364.51   7
  -5   2   2 84485.2 1421.35   5
  -5   2   2 85383.6 1405.58  11
   3  -5   2 83151.7 1362.50   6
  -3  -2   2 82932.0 1350.07   4
  -3  -2   2 83996.9 1368.94   9
   5  -3   2 81958.6 1317.73  11
   5  -3   2 79764.0 1300.34   5
  -5   2   2 80893.2 1429.64  10
   3  -5   2 83001.4 1349.35   8
  -5   2   2 88557.2 1430.96  87
   3  -5   2 88356.2 1400.20  80
   2   3   2 85535.6 1329.51  81
  -2   5   2 89693.0 1431.24  81
  -3  -2   2 84695.4 1350.64  25
  -3  -2   2 83088.6 1359.51  26
   3  -5   2 86383.6 1389.16  43
  -3  -2   2 84341.3 1369.12  42
  -5   2   2 79888.6 1342.25  41
  -3  -2   2 85798.4 1346.66  18
  -3  -2   2 86099.6 1377.17  13
  -2   5   2 92772.0 1345.69  16
   3  -5   2 88084.6 1385.98  19
   2   3   2 85545.1 1364.78  68
   3  -5   2 87468.0 1410.10  71
  -3  -2   2 85581.7 1374.87  62
   3  -5   2 89433.6 1439.97  61
  -5   2   2 86615.4 1367.64  62
  -2   5   2 82579.7 1340.68  56
   5  -3   2 83586.8 1287.53  54
  -5   2   2 85401.3 1368.83  55
   5  -3   2 85007.4 1376.33  60
   5  -3   2 84661.0 1327.77  30
  -5   2   2 82044.4 1385.38  28
   2   3   2 89148.4 1360.62  91
  -2   5   2 88396.3 1378.79  90
  -3  -2   5 3987.58 298.250  13
  -3  -2   5 3862.30 257.829  18
   3  -5   5 3758.78 247.206  17
  -2   5   5 3288.52 186.781  16
  -2   5   5 3767.06 205.158  90
   2   3   5 4204.26 192.374  91
   3  -5   5 4181.66 241.570  88
  -3  -2   5 4121.67 242.669  88
  -5   2   5 4192.18 257.583  87
   5  -3   5 4017.89 247.931  80
   3  -5   5 4176.22 251.253  80
  -2   5   5 3957.31 247.156  81
   2   3   5 4035.14 184.607  81
  -5   2   5 3544.26 288.617  41
   3  -5   5 4022.79 277.246  43
  -3  -2   5 3843.57 254.515  42
   5  -3   5 3907.30 202.795  60
   2   3   5 3778.95 224.143  58
  -2   5   5 3911.24 222.567  56
  -5   2   5 3766.97 236.078  55
   2   3   5 3803.11 215.861  57
  -2   5   5 4135.69 239.943  74
   3  -5   5 3946.45 271.726  71
   2   3   5 4155.99 220.319  68
   3  -5   5 4094.88 245.491  61
  -3  -2   5 3928.19 242.406  62
  -5   2   5 4118.05 229.056  62
  -3  -2   5 3739.09 307.728  26
  -2   5   5 3641.21 198.587  22
  -3  -2   5 3740.65 260.395  24
  -3  -2   5 3718.82 239.897  25
  -3  -2   5 3526.93 288.085   7
   5  -3   5 3154.30 168.997  11
  -3  -2   5 3836.29 274.984   9
  -3  -2   5 3741.70 284.278   1
  -5   2   5 3779.00 274.493  11
   3  -5   5 3499.74 260.277   8
  -5   2   5 3225.20 275.946   5
  -5   2   5 3273.00 272.067  10
  -2   5   5 3527.40 259.105  47
  -2   5   5 4443.06 314.321  49
  -5   2   5 3808.71 182.100  52
   2   3   5 4040.17 262.786  46
   2   3   5 3975.13 151.672  53
   5  -3   5 3746.43 232.551  52
   5  -3   5 3608.91 221.093  30
  -5   2   5 3644.64 300.513  28
   2   3   5 4276.88 199.188  35
  -3  -2   8 86641.9 1664.22   3
  -5   2   8 94074.2 1788.24   6
   5  -3   8 79269.6 1539.02   8
  -5   2   8 88496.8 1750.12   2
  -5   2   8 86487.7 1695.74   5
  -3  -2   8 91103.9 1629.81   1
  -5   2   8 90029.4 1639.46  11
  -2   5   8 84198.0 1538.79  47
   2   3   8 88022.9 1551.18  46
   5  -3   8 86221.6 1487.58  52
  -5   2   8 85790.0 1525.75  53
   5  -3   8 91783.7 1514.73  51
   3  -5   8 88210.0 1549.96  17
   3  -5   8 90162.4 1563.28  15
  -3  -2   8 74131.8 1456.19  18
   5  -3   8 83247.0 1584.24  43
  -5   2   8 82468.1 1490.05  55
   2  -5 -17 271.828 216.988  77
  -5   3 -17 152.011 214.156  78
   3   2 -17-17.3937 167.009  33
  -3   5 -17 43.2699 218.254  33
  -5   3 -17 19.9731 185.268  33
  -3   5 -17 27.5415 212.257  93
  -5   3 -17 8.58409 264.265  93
   2  -5 -17 283.867 207.771  92
  -2  -3 -17 186.478 240.179  92
  -2  -3 -17 170.957 222.823  86
  -5   3 -17 215.546 201.228  86
   2  -5 -17-117.904 225.024  89
  -2  -3 -17 55.9075 237.588  89
   5  -2 -17 22.9033 234.409  76
   3   2 -17 50.0589 250.293  76
  -5   3 -17 32.2767 232.418  84
  -3   5 -17 25.2832 251.414  84
   5  -2 -17 1027.35 281.779  82
   3   2 -17 451.442 261.636  31
   5  -2 -14 5995.79 557.069  79
  -2  -3 -14 4830.50 463.077  77
  -3   5 -14 5750.41 475.049  78
  -2  -3 -14 6403.98 516.652  78
   2  -5 -14 5386.44 500.717  77
  -5   3 -14 5669.00 551.081  78
   3   2 -14 4727.96 456.746  79
   5  -2 -14 5205.77 427.239  77
  -3   5 -14 6469.51 545.223  39
  -5   3 -14 6385.14 561.976  39
   2  -5 -14 4648.11 474.040  89
  -5   3 -14 6076.24 498.518  89
  -2  -3 -14 4524.73 492.786  89
   5  -2 -14 5704.60 556.899  76
   3   2 -14 4904.30 548.158  76
  -3   5 -14 4983.71 430.479  76
   2  -5 -14 5623.78 457.599  76
  -3   5 -14 5634.08 572.290  33
  -2  -3 -14 5667.51 401.896  33
   3   2 -14 4923.45 462.179  33
  -5   3 -14 5424.44 505.874  33
   5  -2 -14 4937.53 385.099  33
   3   2 -14 5876.78 398.826  93
  -5   3 -14 5658.67 502.341  92
  -2  -3 -14 5618.64 479.561  93
   2  -5 -14 4999.43 512.442  92
  -3   5 -14 5722.03 527.343  31
   3   2 -14 6334.30 596.052  31
   5  -2 -14 5662.77 484.392  31
  -2  -3 -14 5894.78 434.321  84
  -2  -3 -14 5379.62 522.937  86
   2  -5 -14 5422.40 455.725  86
  -5   3 -14 5814.03 543.997  86
   5  -2 -14 5308.99 366.491  84
  -3   5 -14 4770.64 525.803  85
   3   2 -14 5175.93 429.525  84
  -3   5 -14 5542.75 458.934  86
   2  -5 -14 5984.46 622.320  82
   5  -2 -14 5127.75 567.580  82
   2  -5 -11 10489.2 503.676  93
   5  -2 -11 8402.43 450.536  92
   5  -2 -11 9793.91 461.987  93
   3   2 -11 8685.83 462.056  93
  -5   3 -11 9749.15 584.535  92
  -3   5 -11 9744.31 531.131  92
  -2  -3 -11 9128.99 585.416  89
   2  -5 -11 8488.10 584.568  89
   5  -2 -11 8539.05 473.864  89
  -5   3 -11 9260.30 536.127  89
   2  -5 -11 10833.1 558.500  23
  -3   5 -11 9122.96 637.463  85
   2  -5 -11 9468.32 545.090  86
  -2  -3 -11 9987.03 655.129  86
  -2  -3 -11 10137.7 525.983  84
  -3   5 -11 9387.55 531.225  86
   3   2 -11 8956.29 520.763  84
   2  -5 -11 10365.4 489.174  84
  -5   3 -11 9843.97 622.810  86
  -5   3 -11 10308.6 670.213  85
   5  -2 -11 9271.01 466.499  84
  -2  -3 -11 10871.8 581.145  82
   3   2 -11 9273.46 522.832  82
  -3   5 -11 10925.8 642.092  39
  -2  -3 -11 10717.1 532.388  39
   2  -5 -11 11590.7 598.033  38
  -5   3 -11 10624.3 634.487  39
   5  -2 -11 10165.7 552.680  38
   2  -5 -11 9948.27 500.412  78
   5  -2 -11 9921.52 657.394  79
   2  -5 -11 9647.00 575.405  79
   2  -5 -11 9995.63 610.857  77
  -3   5 -11 10500.6 577.879  78
   3   2 -11 9763.46 598.629  79
  -2  -3 -11 10134.2 586.065  78
   5  -2 -11 9426.99 516.852  77
  -5   3 -11 10166.5 657.332  78
  -2  -3 -11 9512.48 564.754  77
  -3   5 -11 8135.57 494.077  76
  -5   3 -11 9143.39 473.784  76
   3   2 -11 9757.39 660.964  76
   2  -5 -11 9879.40 563.037  76
   5  -2 -11 9884.58 661.258  76
   3   2 -11 10375.1 594.834  67
   5  -2 -11 10532.5 600.811  67
  -5   3 -11 9448.17 536.611  63
  -3   5 -11 9892.30 617.169  63
   3   2 -11 9266.86 574.342  63
   3   2 -11 11140.7 691.675  31
  -2  -3 -11 10708.2 599.213  29
  -5   3 -11 9717.37 537.593  31
  -3   5 -11 10135.9 644.102  31
   2  -5 -11 9807.99 523.322  29
   5  -2 -11 10230.1 582.090  31
  -3   5 -11 10165.0 590.859  59
  -5   3 -11 9630.91 604.179  59
   2  -5 -11 9777.98 471.670  33
   3   2 -11 9451.93 566.573  33
   5  -2 -11 9187.27 480.519  33
   2  -5 -11 10923.1 537.735  32
  -5   3 -11 8761.24 577.378  33
  -2  -3 -11 9435.32 485.635  33
  -3   5 -11 11635.3 696.871  34
   3   2  -8 91517.7 1592.11   8
   3   2  -8 85147.8 1565.70  93
  -3   5  -8 89766.1 1654.50  92
   2  -5  -8 89600.7 1600.20  93
   5  -2  -8 84310.5 1533.62  93
   5  -2  -8 84048.6 1559.01  92
  -3   5  -8 92115.5 1853.14  94
  -5   3  -8 85474.3 1851.38  94
   2  -5  -8 92384.5 1852.71  95
  -2  -3  -8 92965.0 1932.75  95
   3   2  -8 85906.2 1523.75  89
  -5   3  -8 91074.6 1697.82  89
   2  -5  -8 87086.6 1790.82  89
   5  -2  -8 85539.3 1561.36  89
  -2  -3  -8 89879.5 1789.73  89
  -3   5  -8 90691.9 1697.19  48
  -2  -3  -8 87833.5 1652.66  23
   2  -5  -8 94569.9 1712.71  23
   5  -2  -8 85028.9 1506.48  23
  -3   5  -8 87273.8 1854.10  85
  -3   5  -8 90097.7 1667.09  86
  -5   3  -8 94626.5 1890.01  85
   2  -5  -8 93622.4 1594.91  84
   5  -2  -8 86934.3 1573.13  84
  -2  -3  -8 92379.4 1891.59  86
  -5   3  -8 95874.5 1846.19  86
   3   2  -8 85891.0 1641.06  85
   2  -5  -8 83785.1 1670.21  86
  -2  -3  -8 93925.7 1658.73  84
  -3   5  -8 94634.6 1461.19  82
  -5   3  -8 96548.0 1518.98  82
  -2  -3  -8 86953.8 1622.91  82
   2  -5  -8 86988.9 1782.77  83
   5  -2  -8 86609.1 1759.35  83
   3   2  -8 82198.8 1550.21  39
  -5   3  -8 87909.0 1774.47  39
  -3   5  -8 90944.9 1774.28  39
  -2  -3  -8 93017.2 1638.00  39
   2  -5  -8 92278.2 1720.48  38
  -5   3  -8 93963.1 1869.69  78
   2  -5  -8 83433.0 1732.39  77
   5  -2  -8 89131.9 1858.44  79
   3   2  -8 89297.1 1530.07  77
  -2  -3  -8 87519.7 1730.45  77
  -2  -3  -8 85134.2 1722.12  78
   2  -5  -8 91829.0 1701.67  76
  -3   5  -8 82276.7 1594.13  76
  -2  -3  -8 92025.9 1665.66  76
   3   2  -8 87988.3 1877.20  76
   5  -2  -8 89694.3 1852.04  76
  -3   5  -8 88524.0 1765.56  65
   3   2  -8 90590.8 1764.82  67
   3   2  -8 89273.2 1822.40  65
  -2  -3  -8 93727.2 1821.64  66
   2  -5  -8 86325.8 1670.50  64
  -5   3  -8 90070.3 1683.40  63
  -3   5  -8 90733.2 1815.40  63
   3   2  -8 90265.0 1760.41  63
  -2  -3  -8 92579.4 1722.60  29
  -5   3  -8 94884.0 1722.37  29
   3   2  -8 94863.9 1861.05  31
  -3   5  -8 92746.1 1800.05  59
  -5   3  -8 84472.3 1804.00  59
   2  -5  -8 94647.6 1588.48  33
  -2  -3  -8 90783.9 1615.01  33
  -2  -3  -8 86087.7 1681.86  32
  -3   5  -8 92635.2 1870.49  34
   5  -2  -8 86673.7 1783.61  36
   3   2  -8 90956.4 1737.79  34
  -5   3  -8 93842.7 1786.79  34
   5  -2  -8 87961.2 1613.14  33
  -2  -3  -5 3474.85 130.266  12
  -5   3  -5 2793.02 212.056  16
  -5   3  -5 3502.54 234.385  14
  -2  -3  -5 2974.36 142.851  15
   5  -2  -5 4091.59 322.906  13
   2  -5  -5 3789.07 243.710  11
   5  -2  -5 4156.08 273.661   9
  -2  -3  -5 3807.05 249.181   6
   5  -2  -5 4030.87 281.393   4
  -2  -3  -5 3187.58 171.010   5
   2  -5  -5 3767.20 240.312   3
   2  -5  -5 3829.55 296.060  10
   3   2  -5 3933.34 210.720  93
  -3   5  -5 3583.61 233.536  90
   2  -5  -5 4346.61 303.088  95
  -3   5  -5 3666.35 230.614  92
   5  -2  -5 3744.29 193.943  92
   2  -5  -5 4101.49 225.027  93
  -5   3  -5 3731.58 246.682  90
   2  -5  -5 3769.17 198.916  88
   5  -2  -5 3828.18 195.049  89
  -5   3  -5 3959.01 244.895  89
  -2  -3  -5 4231.35 290.060  89
  -2  -3  -5 4392.19 213.411  88
  -3   5  -5 4136.34 271.074  45
  -2  -3  -5 2977.90 190.021  52
  -5   3  -5 1903.99 112.254  49
  -2  -3  -5 3842.69 250.526  50
   3   2  -5 3832.13 140.014  44
  -2  -3  -5 3513.40 278.973  49
  -3   5  -5 3959.93 277.462  48
   3   2  -5 4215.05 262.126  43
  -5   3  -5 3790.36 244.499  44
  -3   5  -5 3617.86 211.533  22
  -3   5  -5 3629.60 265.338  21
  -2  -3  -5 3877.04 249.154  23
   3   2  -5 3738.50 219.048  85
   2  -5  -5 4209.60 210.130  84
  -3   5  -5 3809.33 231.290  86
   5  -2  -5 3357.95 197.781  84
   2  -5  -5 4030.27 249.426  86
  -2  -3  -5 3941.41 227.106  84
  -5   3  -5 4149.62 300.721  86
   3   2  -5 4003.03 228.715  83
  -2  -3  -5 3340.68 289.476  82
  -3   5  -5 3903.88 188.790  81
   2  -5  -5 3633.70 277.916  83
   5  -2  -5 3897.39 193.425  80
   3   2  -5 3575.56 205.151  39
  -2  -3  -5 4070.19 228.351  39
  -2  -3  -5 4281.66 270.928  77
   2  -5  -5 3748.08 282.763  79
   5  -2  -5 3819.72 230.568  77
   2  -5  -5 3882.94 222.728  78
   3   2  -5 4150.02 180.556  77
  -2  -3  -5 3774.65 261.097  78
  -3   5  -5 3955.02 245.242  78
  -3   5  -5 3663.22 167.914  73
   2  -5  -5 3898.46 267.531  76
  -3   5  -5 3637.71 229.311  76
   2  -5  -5 3773.52 227.198  66
  -5   3  -5 4032.26 316.368  66
   3   2  -5 3620.18 181.271  70
  -2  -3  -5 3849.30 262.711  64
   2  -5  -5 3827.02 173.537  67
   2  -5  -5 4121.65 230.103  61
  -5   3  -5 3826.16 219.236  62
  -5   3  -5 3960.38 234.426  63
   5  -2  -5 3575.69 248.720  31
  -5   3  -5 3570.23 228.353  31
  -5   3  -5 3779.13 266.561  29
   5  -2  -5 3800.14 210.660  30
   3   2  -5 3872.69 205.288  30
   5  -2  -5 3624.97 217.976  54
   3   2  -5 3560.21 174.956  58
   5  -2  -5 4152.86 232.338  60
  -3   5  -5 3714.45 149.138  54
   5  -2  -5 3934.67 217.681  35
   3   2  -5 3798.08 250.256  34
   5  -2  -5 3791.37 316.362  36
   3   2  -5 4299.00 244.717  35
   5  -2  -5 3640.09 205.366  33
   3   2  -5 3834.59 281.620  36
  -2  -3  -5 3811.72 256.328  32
  -5   3  -5 3804.23 258.066  34
  -2  -3  -5 4264.31 227.561  33
   2  -5  -5 4218.69 211.564  33
  -2  -3  -2 84095.8 1211.42  13
   2  -5  -2 91603.4 1314.99  17
   5  -2  -2 85196.8 1412.81  12
  -3   5  -2 89866.2 1412.68  90
   3   2  -2 89246.8 1380.38  91
  -2  -3  -2 91650.4 1401.80  88
  -5   3  -2 88937.1 1481.01  90
   2  -5  -2 90078.5 1395.12  88
  -2  -3  -2 84734.1 1303.56  23
  -2  -3  -2 85468.7 1308.82  26
   3   2  -2 85169.4 1248.00  21
  -5   3  -2 85235.0 1305.12  21
  -5   3  -2 87310.3 1370.79  27
  -2  -3  -2 85796.5 1317.01  25
  -3   5  -2 83323.2 1336.23  22
  -2  -3  -2 86405.4 1285.64   9
  -5   3  -2 81622.5 1354.04   6
   2  -5  -2 91319.3 1449.10   2
   5  -2  -2 88556.9 1391.59   1
  -5   3  -2 78714.8 1328.51   2
   2  -5  -2 91413.0 1455.59   6
   5  -2  -2 82547.2 1247.78  48
   5  -2  -2 87152.4 1312.16  51
  -2  -3  -2 88759.6 1401.60  47
  -3   5  -2 85222.8 1375.61  45
  -5   3  -2 89207.9 1407.36  44
   3   2  -2 85201.0 1298.64  46
  -2  -3  -2 88812.9 1369.92  51
   2  -5  -2 87084.8 1366.45  80
  -2  -3  -2 81527.2 1242.73  82
  -3   5  -2 92174.7 1399.70  81
  -2  -3  -2 86564.1 1333.19  42
  -5   3  -2 86053.3 1389.17  40
   2  -5  -2 84288.1 1279.85  79
  -2  -3  -2 84567.3 1298.11  77
  -3   5  -2 84352.8 1256.56  78
   5  -2  -2 87762.4 1343.97  72
  -3   5  -2 80428.2 1187.28  76
   2  -5  -2 86052.7 1322.15  69
   5  -2  -2 85271.7 1313.70  65
  -5   3  -2 84391.9 1347.54  66
   3   2  -2 84396.9 1332.99  70
   3   2  -2 85333.8 1318.86  63
  -2  -3  -2 88373.3 1365.32  62
   2  -5  -2 88729.1 1407.00  61
  -5   3  -2 81152.5 1292.10  29
   5  -2  -2 83633.3 1318.09  30
   5  -2  -2 85959.9 1392.65  60
   5  -2  -2 83986.4 1331.77  54
   3   2  -2 87066.3 1349.51  35
   5  -2  -2 84672.7 1326.84  35
   3   2   1 12401.4 327.519  53
  -3   5   1 13713.2 425.830  50
  -2  -3   1 12675.4 376.086  47
   2  -5   1 14579.8 396.271  43
   2  -5   1 12195.2 397.543  50
  -3   5   1 13510.8 434.378  49
   2  -5   1 11524.0 364.118  49
   3   2   1 13075.6 380.956  46
   5  -2   1 12485.4 362.906  48
  -2  -3   1 15189.4 412.639  42
  -5   3   1 15836.6 462.716  41
  -5   3   1 22586.4 504.267  27
  -2  -3   1 7719.93 332.344  75
  -3   5   1 8230.63 352.709  74
   2  -5   1 8382.72 354.069  71
   3   2   1 8416.01 317.421  68
   2  -5   1 9777.86 371.450  61
  -2  -3   1 9707.73 363.893  62
  -5   3   1 23543.5 522.425  28
   5  -2   1 19830.6 414.536  30
   5  -2   1 9001.33 338.723  60
   5  -2   1 11191.2 321.038  54
   3   2   1 18227.0 409.023  35
   5  -2   1 16601.7 389.421  35
  -5   3   4 11692.8 338.111  15
  -2  -3   4 13784.8 390.980  18
  -3   5   4 13336.0 336.283  14
  -2  -3   4 13931.4 444.860  13
   2  -5   4 13602.2 411.854  14
   5  -2   4 11493.0 210.054  12
   2  -5   4 9705.87 355.795  88
  -5   3   4 8909.12 373.990  90
  -2  -3   4 9491.17 354.108  88
  -2  -3   4 9845.90 315.516  47
   5  -2   4 10276.4 339.545  52
   2  -5   4 8837.57 318.145  50
   5  -2   4 10017.3 371.952  48
  -3   5   4 10598.9 407.824  50
  -3   5   4 11592.7 442.258  49
   3   2   4 11069.3 389.716  46
   2  -5   4 10942.6 388.512  43
  -3   5   4 9606.22 336.607  90
   2  -5   4 9551.59 343.454  80
   3   2   4 9821.86 292.150  81
  -2  -3   4 10939.0 382.697  42
  -5   3   4 11084.5 384.951  41
  -2  -3   4 14116.0 440.255   7
  -2  -3   4 13253.7 425.990   9
  -2  -3   4 14759.4 437.141   4
  -5   3   4 13405.5 466.713  10
   5  -2   4 12950.5 272.119   3
  -5   3   4 14862.9 470.734   5
  -5   3   4 13819.6 438.323  11
  -2  -3   4 12737.8 386.608  24
  -2  -3   4 12850.7 384.528  25
  -5   3   4 10853.2 407.989  27
   3   2   4 9749.64 323.393  68
  -2  -3   4 9446.92 354.846  62
  -5   3   4 10018.4 342.820  62
   2  -5   4 10178.3 371.166  61
   2  -5   4 10187.3 370.646  71
   5  -2   4 9603.04 332.164  72
  -2  -3   4 9744.61 359.255  75
  -3   5   4 10102.4 374.810  74
   5  -2   4 10694.6 333.091  35
   3   2   4 13304.4 345.863  35
  -5   3   4 12429.3 433.422  28
   5  -2   4 12146.5 337.905  30
   5  -2   4 9621.84 270.500  54
   5  -2   4 10196.2 322.354  60
  -3   5   4 10458.4 342.309  56
   3   2   4 10278.1 338.286  57
  -3   5   7 9855.03 381.032  74
   3   2   7 10344.8 352.573  57
  -3   5   7 11362.5 415.135  54
  -5   3   7 11310.0 414.356  55
   2  -5   7 11554.8 433.191  19
   2  -5   7 11781.0 432.793  14
  -2  -3   7 11291.3 427.414  16
  -5   3   7 11347.5 449.328  28
  -2  -3   7 10900.4 411.713  42
   3   2   7 10851.1 433.173  48
   3   2   7 10510.5 410.667  46
   5  -2   7 10972.9 385.019  51
  -3   5   7 11169.8 444.019  50
   5  -2   7 11548.4 423.868  45
  -3   5   7 10991.0 513.707  49
   3   2   7 11193.6 405.263  44
  -5   3   7 11046.9 516.102  10
  -5   3   7 12870.3 544.815   6
  -2  -3   7 12357.2 488.861   1
  -2  -3   7 12292.3 495.461   7
  -2  -3   7 12654.1 483.906   4
  -5   3   7 12779.2 540.439   2
  -2  -3  10 22851.6 738.784   1
  -5   4 -18 3580.94 243.187  33
  -4   5 -18 3317.36 272.166  33
  -4   5 -18 3353.52 269.521  93
  -1  -4 -18 2848.08 284.987  92
  -5   4 -18 3324.52 299.753  93
   1  -5 -18 3164.21 291.678  89
  -1  -4 -18 4098.91 312.616  89
   4   1 -18 3291.42 301.858  76
   5  -1 -18 3442.39 282.991  76
  -4   5 -18 2932.49 306.650  84
  -5   4 -18 2999.52 292.044  84
   4   1 -15 1692.45 406.542  76
   5  -1 -15 1884.34 417.582  76
   4   1 -15 1742.26 290.382  33
   5  -1 -15 1808.15 264.562  33
  -5   4 -15 2200.99 369.065  33
  -4   5 -15 1979.58 391.836  33
   1  -5 -15 1434.46 370.521  92
  -1  -4 -15 2123.58 301.473  93
  -4   5 -15 1289.96 390.241  93
  -1  -4 -15 1194.49 375.090  92
   5  -1 -15 2202.02 358.433  31
   4   1 -15 1935.80 390.396  31
  -4   5 -15 1691.74 334.161  31
  -1  -4 -15 1127.56 346.156  89
   1  -5 -15 841.362 338.873  89
  -1  -4 -15 2056.75 274.670  84
   1  -5 -15 1469.95 303.672  86
  -1  -4 -15 1320.55 350.966  86
  -4   5 -15 1633.74 299.516  86
   4   1 -15 2035.63 267.739  84
  -5   4 -15 1787.69 353.142  86
  -4   5 -15 2186.10 394.505  39
  -5   4 -15 2371.29 407.926  39
   1  -5 -15 1651.50 438.356  82
   5  -1 -15 285.463 380.780  82
  -1  -4 -15 1524.18 349.947  77
  -1  -4 -15 1817.61 315.544  78
   1  -5 -15 1476.25 371.114  77
  -5   4 -15 2284.39 396.132  78
  -4   5 -15 1798.62 350.286  78
   4   1 -12 1782.39 262.775  93
  -1  -4 -12 1850.61 334.371  93
   1  -5 -12 1924.86 303.353  93
  -4   5 -12 1893.06 324.152  92
  -5   4 -12 1850.16 355.277  92
   1  -5 -12 1791.50 344.298  86
  -5   4 -12 1655.05 393.113  85
  -4   5 -12 1490.86 396.421  85
   1  -5 -12 1906.03 280.302  84
  -5   4 -12 1424.85 354.412  86
  -4   5 -12 1573.30 324.974  86
  -1  -4 -12 2021.46 299.258  84
  -1  -4 -12 1523.96 371.737  86
   5  -1 -12 1694.16 270.917  84
  -5   4 -12 2120.05 325.179  89
  -1  -4 -12 1605.24 364.496  89
   1  -5 -12 1582.91 368.286  89
   4   1 -12 1054.82 393.147  82
   1  -5 -12 1169.39 466.370  82
  -1  -4 -12 1672.00 431.621  82
   4   1 -12 1476.93 286.449  84
  -5   4 -12 2091.42 415.887  39
  -4   5 -12 2060.58 415.250  39
  -1  -4 -12 1642.75 322.349  78
   5  -1 -12 1783.25 407.701  79
   4   1 -12 1459.78 377.702  79
  -5   4 -12 2056.60 405.686  78
   1  -5 -12 1574.41 362.571  77
  -4   5 -12 1945.33 358.887  78
   1  -5 -12 1606.05 289.267  78
   5  -1 -12 1303.93 275.033  77
  -1  -4 -12 1631.56 361.776  77
   4   1 -12 1430.98 447.672  76
  -5   4 -12 1334.76 264.789  76
  -4   5 -12 1612.46 305.296  76
   1  -5 -12 2026.69 342.673  76
   5  -1 -12 1940.58 449.690  76
   5  -1 -12 2078.69 361.678  67
   4   1 -12 1929.57 362.611  67
  -5   4 -12 1773.41 320.091  63
  -4   5 -12 1891.45 369.339  63
   5  -1 -12 1863.91 379.367  31
  -4   5 -12 1981.90 378.813  31
   4   1 -12 2022.36 435.745  31
  -1  -4 -12 2322.92 381.111  29
   1  -5 -12 1894.93 326.522  29
  -5   4 -12 1677.34 323.932  31
  -5   4 -12 1981.39 341.904  59
  -4   5 -12 2336.36 356.746  59
   1  -5 -12 1970.24 265.044  33
  -5   4 -12 1769.97 380.525  33
   5  -1 -12 1515.05 280.804  33
   4   1 -12 1601.25 318.381  33
  -1  -4 -12 1882.05 277.452  33
   1  -5 -12 1962.68 318.401  32
  -1  -4  -9 20834.7 712.007  93
   5  -1  -9 20248.4 631.902  92
   4   1  -9 19582.6 595.758  89
   5  -1  -9 19854.4 616.973  89
  -1  -4  -9 26629.6 786.335  23
   1  -5  -9 27909.7 814.990  23
   4   1  -9 20414.7 675.181  84
   1  -5  -9 19855.3 752.342  86
  -4   5  -9 21216.8 734.833  86
   5  -1  -9 22047.5 664.005  84
   5  -1  -9 20509.0 761.337  83
  -1  -4  -9 26171.8 715.938  39
   5  -1  -9 21401.7 678.500  77
   1  -5  -9 21900.6 797.768  77
   5  -1  -9 21263.6 847.619  79
  -1  -4  -9 21918.7 782.278  77
   1  -5  -9 21610.0 699.189  78
  -1  -4  -9 21480.5 738.238  78
  -4   5  -9 21971.5 777.400  78
  -5   4  -9 24552.7 880.235  78
   4   1  -9 20136.2 803.810  79
   1  -5  -9 22218.9 763.913  79
  -1  -4  -9 25234.3 752.878  76
   4   1  -9 21527.7 895.511  76
  -4   5  -9 20133.2 656.521  76
   5  -1  -9 21154.4 872.950  76
  -5   4  -9 20847.0 638.146  76
   1  -5  -9 23382.4 758.653  76
   4   1  -9 22363.8 825.395  65
  -1  -4  -9 22709.9 807.187  66
   4   1  -9 23152.5 810.288  67
   5  -1  -9 22832.5 813.218  67
  -4   5  -9 21099.7 745.415  65
  -5   4  -9 22191.8 776.751  63
  -4   5  -9 22007.8 817.762  63
   4   1  -9 22984.8 778.681  63
  -1  -4  -9 25294.0 796.139  29
  -4   5  -9 25085.2 834.972  31
   5  -1  -9 25683.1 832.407  31
  -5   4  -9 25021.7 780.652  31
   4   1  -9 27011.8 898.424  31
   1  -5  -9 25698.9 768.907  29
  -4   5  -9 23847.0 846.407  59
  -5   4  -9 22550.2 848.021  59
   1  -5  -9 25280.0 767.759  32
  -1  -4  -9 24670.4 774.485  32
   5  -1  -9 23202.2 709.900  33
   5  -1  -6 23479.0 570.649  20
   1  -5  -6 23078.3 596.222  12
  -4   5  -6 23873.6 707.530  21
  -1  -4  -6 22373.3 625.847  10
   1  -5  -6 25565.4 722.683  10
  -1  -4  -6 23251.5 636.277   6
  -1  -4  -6 23629.0 634.968   2
   1  -5  -6 23058.6 541.395   3
  -5   4  -6 22287.4 574.540  90
  -1  -4  -6 24036.3 769.079  95
   4   1  -6 21487.6 535.871  93
  -4   5  -6 23890.9 745.373  94
  -5   4  -6 22798.9 631.148  92
  -4   5  -6 22417.0 571.165  90
   1  -5  -6 22786.3 578.706  93
  -4   5  -6 23204.1 599.638  92
   1  -5  -6 25186.1 764.929  95
   4   1  -6 21666.4 515.915  89
  -5   4  -6 22722.0 611.351  89
  -1  -4  -6 24409.3 725.652  89
   5  -1  -6 21967.3 523.789  89
   1  -5  -6 23403.5 725.024  89
  -5   4  -6 24208.7 622.075  44
  -4   5  -6 23578.1 599.429  44
   4   1  -6 22876.9 599.729  43
   1  -5  -6 24352.0 660.688  23
  -1  -4  -6 23096.3 632.170  23
   5  -1  -6 21677.3 497.599  23
   5  -1  -6 21866.6 549.054  84
  -1  -4  -6 24672.9 594.002  84
  -4   5  -6 24104.3 630.165  86
  -5   4  -6 24364.0 681.968  86
   1  -5  -6 22678.7 658.735  86
   1  -5  -6 24153.4 565.044  84
  -1  -4  -6 23581.8 726.187  86
   4   1  -6 22056.4 612.871  83
   1  -5  -6 23405.4 675.032  83
  -1  -4  -6 23387.5 570.803  39
  -1  -4  -6 23712.8 647.567  38
   1  -5  -6 23615.6 665.250  38
   5  -1  -6 23485.0 584.118  77
  -5   4  -6 25486.8 745.243  78
  -1  -4  -6 23246.9 670.363  77
   1  -5  -6 22436.3 589.065  78
  -1  -4  -6 22997.9 637.837  78
  -4   5  -6 23058.2 664.418  78
   1  -5  -6 22970.0 681.978  77
   4   1  -6 22356.4 520.236  77
   1  -5  -6 22518.0 642.224  79
   1  -5  -6 23652.6 635.866  76
  -4   5  -6 21688.5 550.589  76
  -5   4  -6 21180.1 537.980  76
  -5   4  -6 21305.1 561.505  65
   1  -5  -6 22142.3 630.601  64
  -1  -4  -6 22957.2 655.734  64
   4   1  -6 23133.7 697.359  65
  -1  -4  -6 23475.0 681.688  66
   5  -1  -6 23915.9 681.107  65
   4   1  -6 22951.1 649.678  63
  -5   4  -6 23490.7 642.059  31
  -4   5  -6 23767.0 674.477  31
   5  -1  -6 22248.3 644.874  31
   4   1  -6 24298.9 518.367  30
   5  -1  -6 23562.7 516.070  30
   4   1  -6 21575.1 538.486  54
   4   1  -6 23054.5 673.481  36
   5  -1  -6 23701.0 594.816  33
   1  -5  -6 26527.9 581.564  33
  -5   4  -6 23750.0 680.724  34
   4   1  -6 23762.3 629.551  34
   5  -1  -6 23797.2 709.196  36
   5  -1  -6 22927.4 533.554  35
  -1  -4  -6 25491.3 592.894  33
   4   1  -6 23356.2 543.656  35
   1  -5  -3 224923. 2985.22  19
  -5   4  -3 204118. 3076.43  14
  -4   5  -3 215938. 3078.38  14
  -1  -4  -3 208341. 2911.01  14
   5  -1  -3 216572. 3117.23  13
   4   1  -3 221063. 3068.58  20
   5  -1  -3 217143. 3091.73   9
  -1  -4  -3 217507. 2859.95   4
  -1  -4  -3 216417. 2866.87   7
   1  -5  -3 228992. 3148.31   2
  -1  -4  -3 216218. 2910.55   9
   5  -1  -3 213021. 3098.65   7
   5  -1  -3 217076. 3102.94   1
   1  -5  -3 235070. 3172.09   6
  -5   4  -3 211946. 2950.66  92
   1  -5  -3 218388. 2908.58  93
  -5   4  -3 223226. 3146.85  90
  -4   5  -3 230440. 3127.86  90
  -1  -4  -3 225888. 3068.40  88
   1  -5  -3 216461. 3046.95  88
  -4   5  -3 217281. 3108.77  45
  -5   4  -3 212242. 3137.50  48
  -5   4  -3 200428. 2996.69  50
   4   1  -3 211138. 2957.15  44
   1  -5  -3 213517. 3181.84  49
  -1  -4  -3 226008. 3109.02  50
  -4   5  -3 215190. 3114.82  48
  -1  -4  -3 218275. 3176.59  49
   1  -5  -3 217733. 3155.48  50
  -1  -4  -3 210543. 2956.43  25
   1  -5  -3 208858. 2939.77  25
  -4   5  -3 208148. 3028.97  22
  -5   4  -3 215336. 3059.35  21
  -1  -4  -3 214746. 3032.83  23
  -4   5  -3 214047. 2946.73  86
  -5   4  -3 221160. 3036.07  86
   1  -5  -3 215037. 3046.00  83
  -4   5  -3 223709. 3072.18  81
  -1  -4  -3 217997. 2980.10  42
  -1  -4  -3 210552. 3009.60  38
  -1  -4  -3 218240. 3045.37  77
   4   1  -3 207958. 2829.33  77
  -4   5  -3 220592. 3036.13  78
   5  -1  -3 189083. 2912.89  77
   1  -5  -3 212430. 2986.26  79
   1  -5  -3 206868. 2930.70  78
  -1  -4  -3 204512. 2992.96  78
   1  -5  -3 214828. 2959.49  75
   5  -1  -3 219222. 3007.00  72
  -5   4  -3 215006. 3044.63  74
  -4   5  -3 199723. 2861.44  76
   1  -5  -3 215706. 2981.44  69
   4   1  -3 216924. 3014.60  70
   5  -1  -3 211631. 3051.54  65
   4   1  -3 209326. 3025.53  63
   1  -5  -3 218869. 3071.38  61
   4   1  -3 205759. 2992.18  30
   5  -1  -3 211398. 2995.19  30
  -5   4  -3 191773. 2928.13  31
  -4   5  -3 216543. 2969.70  54
   5  -1  -3 220187. 3105.62  60
   5  -1  -3 205848. 3013.28  54
   5  -1  -3 178900. 2894.41  33
   5  -1  -3 212379. 3006.06  35
   4   1  -3 228588. 3050.62  35
   1  -5   0 14786.4 363.098  14
   4   1   0 14529.3 347.061  13
   4   1   0 13860.1 376.494  20
  -1  -4   0 13828.7 345.699  16
   1  -5   0 14247.3 360.274  19
  -4   5   0 14746.5 391.555  14
   1  -5   0 10060.3 340.266  88
  -5   4   0 9646.64 384.439  90
  -1  -4   0 9813.04 339.560  88
  -5   4   0 14312.5 428.703   6
   4   1   0 14664.3 369.723   7
   4   1   0 14333.6 361.668   4
   4   1   0 14452.5 372.188   9
  -4   5   0 9876.85 359.379  90
  -4   5   0 11708.5 356.678  45
  -5   4   0 11497.4 347.521  48
   1  -5   0 11780.4 376.834  50
  -4   5   0 12656.8 404.342  50
  -4   5   0 11853.9 380.531  49
   4   1   0 11283.9 332.851  46
   5  -1   0 11838.9 340.269  51
   1  -5   0 11847.2 376.907  49
  -1  -4   0 12019.2 366.177  47
   1  -5   0 10223.9 337.544  80
  -5   4   0 11745.5 391.825  40
  -5   4   0 13747.5 413.144  27
  -1  -4   0 12909.7 357.510  25
  -4   5   0 13860.4 371.206  22
  -4   5   0 10683.2 370.041  74
  -1  -4   0 10034.4 339.333  75
   5  -1   0 10366.5 333.149  72
   4   1   0 10597.1 327.166  70
  -1  -4   0 10302.7 339.694  69
   1  -5   0 10686.9 343.780  69
  -5   4   0 10473.6 248.312  66
   1  -5   0 12040.6 382.485  61
   4   1   0 10751.7 211.565  63
  -1  -4   0 11519.7 360.354  62
   5  -1   0 12606.8 341.334  30
   5  -1   0 10849.0 356.634  60
  -5   4   0 11482.7 349.408  54
  -4   5   0 11826.3 338.134  54
   4   1   0 13690.7 371.460  35
   5  -1   0 12281.8 333.922  35
  -5   4   3 22910.3 515.272  15
   1  -5   3 23598.2 550.133  14
  -1  -4   3 24146.7 549.200  16
   4   1   3 24265.7 520.610  20
   1  -5   3 24223.3 561.100  16
  -1  -4   3 23652.0 569.342  88
   1  -5   3 23329.7 564.664  88
  -5   4   3 23133.7 600.485  90
   4   1   3 22944.2 459.755   9
   5  -1   3 23832.6 464.316   1
   4   1   3 23327.1 439.379   4
   4   1   3 23501.0 430.672   7
  -1  -4   3 24946.2 581.337   4
  -5   4   3 24963.7 647.142   2
  -4   5   3 22969.7 566.530  90
  -4   5   3 23029.0 629.648  50
   5  -1   3 22789.6 526.938  51
  -1  -4   3 21027.0 508.403  47
  -4   5   3 24153.4 497.483  45
   4   1   3 23521.0 554.567  46
   4   1   3 23529.9 554.047  44
  -4   5   3 23474.2 646.331  49
   5  -1   3 22521.2 541.596  48
   1  -5   3 21233.4 484.419  49
   1  -5   3 23436.8 541.539  80
  -1  -4   3 23644.3 549.031  24
  -5   4   3 22991.1 585.742  27
  -1  -4   3 23435.0 552.111  25
  -5   4   3 22375.2 569.123  40
  -4   5   3 22264.9 586.318  74
   5  -1   3 22825.0 535.542  72
  -1  -4   3 22844.4 560.283  75
   4   1   3 22352.4 527.724  70
   1  -5   3 23522.8 563.906  69
  -1  -4   3 22419.6 544.709  69
   1  -5   3 23936.6 585.380  61
   5  -1   3 22792.3 506.330  30
   4   1   3 22385.3 505.052  30
  -4   5   3 24158.3 557.766  54
   5  -1   3 22739.2 525.203  60
  -5   4   3 23225.6 559.078  54
   4   1   3 24147.9 505.160  35
   5  -1   3 22441.4 495.394  35
  -5   4   6 28192.2 768.170   6
  -5   4   6 26705.6 745.527   2
  -1  -4   6 26232.0 690.324   4
  -1  -4   6 26215.6 707.052   7
  -5   4   6 23935.7 631.308  27
  -1  -4   6 24601.8 619.640  25
  -5   4   6 21837.9 580.411  90
  -1  -4   6 22423.4 592.359  88
   1  -5   6 22269.3 581.261  88
   1  -5   6 20560.2 533.032  50
   5  -1   6 22636.5 566.260  51
  -4   5   6 24054.7 688.359  50
   4   1   6 23166.4 593.718  44
   5  -1   6 22465.3 626.471  48
   5  -1   6 24059.2 610.367  45
  -4   5   6 22725.0 720.351  49
   4   1   6 23246.6 636.289  48
   1  -5   6 21861.9 593.233  61
  -5   4   6 22228.6 545.717  62
   1  -5   6 26816.3 652.730  14
   1  -5   6 24039.2 627.408  19
  -1  -4   6 23167.2 614.775  16
   1  -5   6 25356.7 641.313  16
  -1  -4   6 24434.9 705.932  13
  -4   5   6 22457.0 625.515  74
   5  -1   6 22159.0 561.644  72
  -1  -4   6 22645.6 615.184  75
  -5   4   6 23294.4 610.194  40
   4   1   6 22043.1 540.334  70
  -1  -4   6 22868.4 589.185  69
   1  -5   6 23875.0 622.169  69
   5  -1   6 23840.8 524.698  30
   4   1   6 24274.5 520.795  30
   4   1   6 22474.2 556.894  57
  -4   5   6 23957.6 618.010  54
   1  -5   9 6190.26 363.259  14
  -1  -4   9 6363.49 372.279  14
  -1  -4   9 7044.49 392.746  16
   1  -5   9 7085.57 408.338   9
  -1  -4   9 7380.83 426.099   1
   1  -5   9 7005.19 439.997   7
  -1  -4   9 7154.95 410.408   9
  -1  -4   9 7038.21 435.972   7
  -1  -4   9 7605.34 430.733   4
  -5   4   9 8774.31 491.787   6
  -5   4   9 7637.56 461.457   2
   1  -5   9 7461.76 437.552   4
  -5   5 -19-34.6985 109.198  84
   5   0 -16 12490.0 678.486  76
   5   0 -16 11415.2 480.179  33
  -5   5 -16 12810.8 648.125  33
   5   0 -16 13342.3 618.887  31
  -5   5 -16 12537.6 678.364  93
   0  -5 -16 11390.7 643.851  92
   0  -5 -16 10776.7 640.181  89
  -5   5 -16 15615.7 720.068  39
  -5   5 -16 10620.1 684.791  84
   0  -5 -16 12854.5 604.283  86
  -5   5 -16 15034.9 656.510  78
   0  -5 -16 12645.5 640.474  77
  -5   5 -13 234.358 280.075  86
  -5   5 -13 60.2856 329.369  85
   0  -5 -13 186.175 202.762  84
   5   0 -13 110.358 212.327  84
   0  -5 -13 58.8559 284.872  86
   0  -5 -13-130.293 290.673  89
   0  -5 -13-499.349 436.887  82
  -5   5 -13-323.617 400.069  39
   0  -5 -13 18.1217 220.219  78
   5   0 -13-113.470 339.225  79
  -5   5 -13-124.407 289.883  78
   0  -5 -13 23.7552 286.830  77
   5   0 -13-185.142 407.683  76
   5   0 -13 131.111 275.148  67
  -5   5 -13-181.573 269.045  31
   0  -5 -13-30.4686 254.597  29
   5   0 -13 60.2128 314.887  31
  -5   5 -13 26.5242 232.244  59
   0  -5 -13 31.5271 233.447  93
  -5   5 -13 131.067 265.101  92
   5   0 -13 44.2543 216.029  33
  -5   5 -13 97.8531 322.698  33
  -5   5 -10 40600.3 1301.04  94
   5   0 -10 39481.7 940.473  93
  -5   5 -10 41245.8 1092.57  92
   0  -5 -10 41084.9 1041.76  93
   0  -5 -10 39548.3 1225.19  89
  -5   5 -10 41060.3 1137.69  86
   0  -5 -10 44065.6 1017.69  84
   5   0 -10 37295.3 971.898  84
   0  -5 -10 40021.8 1187.45  86
  -5   5 -10 38966.9 1284.03  85
  -5   5 -10 43478.4 1263.74  39
   0  -5 -10 46902.9 1147.56  38
   0  -5 -10 44865.9 1139.71  23
   5   0 -10 40272.6 1249.50  79
   0  -5 -10 40778.5 1073.36  78
  -5   5 -10 43854.2 1241.78  78
   0  -5 -10 40688.6 1196.06  77
   0  -5 -10 44074.3 1095.71  76
   5   0 -10 41771.3 1327.29  76
  -5   5 -10 38430.2 970.030  76
   5   0 -10 42671.2 1213.90  67
  -5   5 -10 42357.4 1218.78  63
  -5   5 -10 42867.9 1155.13  31
   0  -5 -10 47335.4 1181.38  29
   5   0 -10 44532.2 1246.35  31
  -5   5 -10 40976.2 1245.14  59
  -5   5 -10 45527.5 1312.74  34
   5   0 -10 39723.9 1060.48  33
   0  -5 -10 40792.9 970.734  33
   0  -5 -10 42996.9 1132.62  32
   0  -5  -7-37.1398 154.238  10
  -5   5  -7-15.3714 162.472  92
   0  -5  -7-95.9035 225.866  95
   5   0  -7 68.9199 134.506  93
   0  -5  -7-64.5892 166.637  93
  -5   5  -7 135.727 247.993  94
   5   0  -7 60.1574 106.108  89
  -5   5  -7 293.545 162.857  89
   0  -5  -7 98.9715 221.582  89
  -5   5  -7-38.8377 143.791  44
   0  -5  -7 120.099 189.546  23
   0  -5  -7 57.6005 133.365  84
   0  -5  -7 21.0863 207.286  86
  -5   5  -7 76.5920 177.970  86
   5   0  -7 208.693 185.009  83
   5   0  -7 4.10486 140.189  84
   0  -5  -7 91.5839 229.346  38
   5   0  -7 36.0482 139.814  43
   5   0  -7 15.6800 121.948  77
   0  -5  -7 5.19383 155.806  78
  -5   5  -7 91.2303 146.141  76
   0  -5  -7-144.099 232.807  66
   5   0  -7 131.933 187.480  65
   0  -5  -7 143.443 169.544  64
   5   0  -7 146.336 156.396  63
  -5   5  -7 48.9312 178.358  63
  -5   5  -7 29.8713 188.251  31
  -5   5  -7-31.1491 179.766  59
  -5   5  -7 65.5993 210.562  34
   0  -5  -7 64.4005 142.267  33
   5   0  -7 39.3885 248.490  36
   5   0  -4 581357. 7605.61   4
   0  -5  -4 560703. 7249.41   4
   0  -5  -4 586737. 7626.90   2
   0  -5  -4 600286. 7650.52   6
   0  -5  -4 555185. 7394.49  93
  -5   5  -4 595657. 7611.22  90
  -5   5  -4 562943. 7433.25  92
   0  -5  -4 564443. 7501.26  88
   0  -5  -4 561624. 7708.29  49
   0  -5  -4 555941. 7631.89  50
  -5   5  -4 560293. 7638.17  48
   0  -5  -4 555274. 7364.58  25
  -5   5  -4 566060. 7493.40  86
   5   0  -4 517496. 7348.06  84
  -5   5  -4 509548. 7471.96  81
   0  -5  -4 548837. 7526.32  83
   5   0  -4 531849. 7345.69  77
   0  -5  -4 533035. 7446.71  78
   5   0  -4 531849. 7473.58  54
   5   0  -4 566267. 7447.78  72
   5   0  -4 519938. 7422.08  34
   5   0  -4 557863. 7470.16  35
   0  -5  -4 570357. 7523.89  61
   5   0  -4 562348. 7520.03  63
   5   0  -4 567401. 7627.84  13
   0  -5  -4 550331. 7513.59  38
  -5   5  -4 537541. 7467.02  31
   5   0  -4 557618. 7446.00  30
   0  -5  -1 84.2627 112.473  88
  -5   5  -1-12.2731 135.123  90
   5   0  -1 41.9112 157.130   7
   5   0  -1 59.1566 156.411   9
  -5   5  -1 39.7494 105.281  54
  -5   5  -1-53.1276 120.508  48
   0  -5  -1 3.49861 138.893  50
   0  -5  -1-15.4357 127.457  49
  -5   5  -1-7.30961 141.343  50
  -5   5  -1 107.784 153.063  45
   0  -5  -1 50.1978 94.7830  38
   0  -5  -1-16.8516 49.5367  78
   0  -5  -1 126.507 128.401  25
  -5   5  -1-14.5681 143.080  74
   0  -5  -1 74.9013 117.605  75
   5   0  -1-14.6050 97.8024  70
   0  -5  -1 37.6435 110.659  69
   0  -5  -1 13.5460 114.275  61
   5   0  -1-8.05073 134.342  30
   5   0  -1-13.8697 122.670  35
   0  -5  -1-28.5984 119.678  16
   0  -5  -1-2.34592 97.8405  14
   5   0  -1-37.5465 154.404  13
  -5   5  -1-73.0477 119.561  14
   5   0  -1-6.45812 132.119  20
   5   0   2 96760.9 1568.06  44
  -5   5   2 99075.5 1536.53  45
   5   0   2 98216.0 1549.18  51
  -5   5   2 98054.5 1477.08  48
  -5   5   2 103151. 1654.27  90
  -5   5   2 100287. 1605.83  27
   5   0   2 90329.0 1485.93   9
  -5   5   2 103642. 1671.55   2
   5   0   2 91031.3 1453.53   7
   0  -5   2 103379. 1609.64  88
  -5   5   2 97690.8 1580.78  40
   5   0   2 95823.3 1502.65  35
   5   0   2 98750.2 1558.15  70
   0  -5   2 100933. 1585.72  69
   0  -5   2 103950. 1633.08  61
   0  -5   2 99260.5 1556.80  16
   5   0   2 93202.7 1527.55  20
   5   0   2 94920.2 1427.84  13
  -5   5   2 102409. 1591.69  54
   5   0   2 95209.0 1515.68  30
  -5   5   5 44.5104 158.189  90
   0  -5   5 4.26649 141.567  88
  -5   5   5 137.478 231.940  27
   0  -5   5 49.2962 187.074  25
   5   0   5 43.6610 151.088  72
   0  -5   5 46.2678 167.115  75
   0  -5   5 96.0290 158.593  69
   5   0   5 16.8205 110.730  70
   5   0   5 10.2299 135.153  35
   5   0   5 86.1688 142.996  30
  -5   5   5 180.043 225.492   6
  -5   5   5 222.330 213.688   2
   5   0   5-10.6908 125.830  51
   5   0   5 39.1095 154.519  44
   5   0   5 13.2440 169.579  48
   5   0   5 39.7473 122.117  20
   0  -5   5 41.7117 199.275  16
  -5   5   5 182.858 258.694  40
  -5   5   5-16.9304 157.091  54
   0  -5   8 10248.0 453.697  16
   0  -5   8 12410.9 487.371  19
   0  -5   8 11296.8 472.628  14
  -5   5   8 12924.6 557.185  50
   5   0   8 13788.6 485.333  45
   0  -5   8 12489.0 491.592  75
   0  -5   8 13456.2 489.446  25
   0  -5   8 13230.1 535.872   9
   0  -5   8 12855.2 543.094   4
   0  -5   8 12899.2 559.555   7
  -6   0 -18 348.422 132.552  93
  -6   0 -18 128.248 164.908  86
   0   6 -15 51.8248 349.203  31
   6  -6 -15 69.9507 250.727  76
   0   6 -15-8.53168 244.976  76
  -6   0 -15 49.0068 310.183  78
   6  -6 -15 19.8380 233.785  77
   0   6 -12 1792.91 384.861  76
   6  -6 -12 2314.38 357.566  76
   0   6 -12 2422.16 453.358  34
  -6   0 -12 1748.01 285.580  33
   0   6 -12 1576.20 345.420  85
  -6   0 -12 2383.25 480.929  86
   6  -6 -12 2046.19 316.217  23
   6  -6 -12 1892.61 318.170  89
  -6   0 -12 2026.52 345.664  89
   0   6 -12 2639.15 491.203  31
  -6   0 -12 2513.28 427.500  29
   6  -6 -12 2416.28 429.673  38
   0   6 -12 1892.02 313.774  39
  -6   0 -12 2661.86 397.837  39
  -6   0 -12 1537.98 342.298  84
  -6   0 -12 2554.65 457.740  78
   6  -6 -12 2100.14 393.159  77
   6  -6 -12 2277.43 430.547  79
  -6   0  -9 140.525 254.784  94
  -6   0  -9 49.2160 194.652  89
   6  -6  -9 30.6967 209.341  23
   0   6  -9 28.8336 220.305  85
  -6   0  -9 88.7606 282.891  86
   6  -6  -9 22.4192 256.940  83
   6  -6  -9 133.971 268.481  79
  -6   0  -9-33.8519 273.675  78
  -6   0  -9 41.4226 189.279  77
  -6   0  -9 9.92982 199.149  59
   0   6  -9-28.3435 259.021  76
   6  -6  -9-7.59152 210.898  76
   6  -6  -9 103.720 228.202  77
  -6   0  -9-54.1698 333.518  66
   0   6  -9 158.727 249.082  65
   6  -6  -9 76.8711 182.011  67
   0   6  -9-31.0829 232.900  63
  -6   0  -9 51.9558 238.592  39
   0   6  -9 61.8770 253.310  34
   0   6  -9-129.284 305.058  31
  -6   0  -9 8.64668 262.275  29
   6  -6  -9 99.0418 163.685  31
  -6   0  -6 17646.8 554.188  89
   6  -6  -6 17782.9 578.193  89
  -6   0  -6 13761.4 478.769  47
  -6   0  -6 12712.9 498.930  49
   0   6  -6 16915.3 593.060  85
  -6   0  -6 16534.7 534.731  85
  -6   0  -6 16008.4 563.495  39
   0   6  -6 15468.1 488.274  39
  -6   0  -6 18474.3 657.277  94
   0   6  -6 17783.2 542.832  91
  -6   0  -6 17755.7 657.542  95
  -6   0  -6 16035.3 507.166  77
   6  -6  -6 16244.5 533.893  76
  -6   0  -6 17695.7 668.590  66
   0   6  -6 16665.7 549.856  67
   6  -6  -6 14134.2 483.761   9
   6  -6  -6 15709.8 542.546   1
   6  -6  -6 14741.9 515.501   7
   6  -6  -6 15917.9 597.349   3
   0   6  -6 15041.2 552.029  21
   6  -6  -6 14990.6 606.952  12
  -6   0  -6 16172.9 597.587  59
   6  -6  -6 17231.3 530.354  60
  -6   0  -6 13497.7 436.949  33
   6  -6  -6 15592.1 603.730  36
  -6   0  -3 90.8412 110.325  89
  -6   0  -3-19.5980 163.126  87
   0   6  -3 57.3725 138.357  91
   0   6  -3 33.2039 140.980  81
   6  -6  -3 23.9553 155.698  80
  -6   0  -3-122.185 302.259  41
   0   6  -3 9.11616 184.668  43
   6  -6  -3-33.5637 133.772  76
   0   6  -3 65.1558 115.887  67
   6  -6  -3-11.3755 192.751  30
  -6   0  -3 106.213 216.462  28
  -6   0  -3 22.0615 161.503  52
   6  -6  -3 61.6824 117.903  52
   6  -6  -3-4.61846 140.085  60
   0   6  -3 23.9535 73.3257  59
   6  -6  -3 44.2250 184.362  11
   6  -6  -3-51.9007 169.082  10
   6  -6  -3 154.002 191.474   3
  -6   0  -3 68.4273 141.821  11
   6  -6  -3 86.4565 187.107   5
   0   6   0 47026.6 917.612  81
   6  -6   0 45537.9 936.416  80
   0   6   0 45459.8 932.962  91
  -6   0   0 47990.3 958.465  37
   0   6   0 47925.0 897.874  43
   0   6   0 46139.2 927.135  73
   6  -6   0 45160.7 894.158  15
  -6   0   0 44852.0 878.918  12
  -6   0   0 47249.2 982.896  87
  -6   0   0 48103.4 942.113  26
  -6   0   0 46818.1 905.773   3
   6  -6   0 46201.7 953.586   5
   6  -6   0 44654.0 936.768  11
   0   6   0 44037.4 844.547   8
   6  -6   0 44798.3 940.805  10
  -6   0   0 45115.1 926.166  11
   6  -6   0 46310.9 914.463  30
  -6   0   0 45840.9 922.288  52
  -6   0   0 46170.4 870.243  53
  -6   0   3 10.1025 175.639  87
  -6   0   3-3.99661 282.095  26
   0   6   3 4.00234 132.346  91
   0   6   3 64.6499 146.365  81
   6  -6   3 63.8683 182.406  80
  -6   0   3 35.7799 253.295  37
   0   6   3 38.7385 150.598  73
   6  -6   3 61.3127 195.741  30
   6  -6   3-44.1648 149.654  61
  -6   0   3 39.1129 180.069  62
  -6   0   3-4.03557 151.949  53
   0   6   3 67.7691 109.787   8
   6  -6   3 37.1305 113.527  10
  -6   0   3 4.90637 183.751   3
  -6   0   3 25.1412 169.300  12
   6  -6   3 77.0249 175.479  15
   6  -6   6 96398.4 1810.35  43
  -6   0   6 98900.9 1743.51  37
  -6   0   6 98308.6 1695.14  26
   6  -6   6 100496. 1737.43  80
   0   6   6 98563.1 1642.53  81
  -6   0   6 92341.8 1843.84   5
   6  -6   6 94807.7 1762.31   8
  -6   0   6 96097.2 1810.14   3
  -6   0   6 96455.7 1808.86  11
   6  -6   6 97803.5 1790.68  71
  -6   0   6 92675.3 1681.19  62
   6  -6   6 99909.9 1688.28  60
   6  -6   6 97796.4 1720.13  52
  -6   0   6 92854.8 1697.74  53
   6  -6   6 96467.2 1714.41  15
  -6   0   6 99852.8 1770.73  87
   0   6   6 98285.9 1681.08  56
  -6   0   9-19.3606 216.323  24
  -6   0   9-8.42330 236.269  11
  -6   0   9 6.53593 204.378  18
   6  -6   9 118.204 199.000  43
   6  -6   9 64.7247 171.098  52
  -6   0   9-168.345 300.150  28
  -5  -1 -16 322.969 255.624  78
  -6   1 -16 198.339 293.404  78
   6  -5 -16 373.183 219.729  77
   5  -6 -16 586.096 251.102  77
  -5  -1 -16 425.120 236.938  89
   5  -6 -16 73.2334 200.150  89
   1   5 -16 285.388 249.838  76
   6  -5 -16 421.533 252.493  76
   1   5 -16 438.139 243.945  33
  -1   6 -16 293.880 295.423  33
  -1   6 -16 467.652 199.551  93
  -6   1 -16 19.0854 285.099  93
  -5  -1 -16 243.079 252.758  93
  -6   1 -16 538.484 261.670  92
  -5  -1 -16 346.232 295.541  92
   1   5 -16 780.673 323.414  31
  -1   6 -16 402.512 289.417  31
  -6   1 -16 404.849 241.479  84
   1   5 -16 317.337 216.274  84
  -1   6 -16 92.4166 248.527  84
  -5  -1 -16 185.367 292.776  86
  -6   1 -16 599.095 290.228  86
  -5  -1 -16 528.985 202.041  84
  -6   1 -13 3208.18 453.504  39
  -5  -1 -13 3634.79 415.907  39
   6  -5 -13 3502.99 465.934  38
  -1   6 -13 3878.49 418.803  39
   5  -6 -13 4133.39 482.655  38
   5  -6 -13 2352.87 366.968  89
  -5  -1 -13 2057.16 385.440  89
  -6   1 -13 2177.15 379.371  89
   5  -6 -13 3852.81 382.767  23
   5  -6 -13 2880.63 417.340  77
   6  -5 -13 2556.40 458.035  79
  -5  -1 -13 2443.69 422.579  78
   5  -6 -13 2551.94 435.724  79
  -6   1 -13 2405.10 447.320  78
   6  -5 -13 2748.35 386.892  77
   1   5 -13 2658.82 433.267  76
  -1   6 -13 2625.36 394.700  76
   6  -5 -13 2814.56 416.243  76
   5  -6 -13 2689.93 386.510  76
  -6   1 -13 2549.79 338.763  33
   1   5 -13 2796.40 465.528  33
  -5  -1 -13 3001.68 322.406  33
  -1   6 -13 3263.47 478.438  63
   1   5 -13 3214.15 452.462  63
   1   5 -13 3862.45 532.188  31
  -5  -1 -13 3943.01 460.282  29
  -1   6 -13 3102.84 516.718  31
   1   5 -13 2402.79 310.691  93
   5  -6 -13 1836.63 322.253  92
  -1   6 -13 2409.39 366.711  93
  -6   1 -13 2187.82 415.708  92
  -6   1 -13 2933.35 479.993  86
  -5  -1 -13 2584.60 489.872  86
  -5  -1 -13 2787.04 371.896  84
  -1   6 -13 2638.35 427.139  85
  -6   1 -10 32556.8 1135.14  94
   6  -5 -10 31627.8 942.570  89
  -6   1 -10 33249.2 993.584  89
   5  -6 -10 32665.3 1043.09  89
  -5  -1 -10 32277.1 1014.19  89
   6  -5 -10 34028.7 938.028  23
   5  -6 -10 33705.9 981.839  23
   1   5 -10 32107.1 1020.51  85
   5  -6 -10 29165.3 838.766  86
  -1   6 -10 31686.6 1086.89  85
  -6   1 -10 33831.0 1058.32  85
  -6   1 -10 35469.2 1222.87  86
  -5  -1 -10 33428.9 1212.28  86
   6  -5 -10 31969.0 1131.06  83
  -5  -1 -10 46028.7 938.959  82
  -6   1 -10 46835.7 914.335  82
   5  -6 -10 33167.1 1137.48  83
   5  -6 -10 35022.6 1070.21  38
  -5  -1 -10 35278.5 1021.33  39
  -6   1 -10 36036.4 1087.93  39
  -1   6 -10 33602.3 984.919  39
   1   5 -10 32043.8 902.060  39
   6  -5 -10 33368.9 1137.52  79
   6  -5 -10 32915.6 1036.58  77
   5  -6 -10 32877.5 1071.85  77
   5  -6 -10 32010.0 1062.74  79
  -1   6 -10 32866.0 874.838  78
  -5  -1 -10 31007.8 956.862  77
  -5  -1 -10 34085.2 1131.09  78
  -6   1 -10 35123.5 1181.51  78
   6  -5 -10 31860.8 1013.27  76
   5  -6 -10 32317.9 963.905  76
  -1   6 -10 33152.7 1022.91  76
   1   5 -10 33037.5 1105.18  76
  -1   6 -10 32013.2 1123.60  65
   1   5 -10 30679.8 1114.56  65
   1   5 -10 36519.3 1066.65  67
  -5  -1 -10 35687.1 1182.41  66
   6  -5 -10 33229.8 1003.76  67
   1   5 -10 32884.5 1090.71  63
  -1   6 -10 33400.0 1116.70  63
   1   5 -10 35551.8 1206.02  31
  -6   1 -10 36892.4 1092.55  29
   6  -5 -10 30863.8 871.247  31
  -5  -1 -10 36908.2 1094.62  29
  -1   6 -10 35107.3 1192.80  31
  -5  -1 -10 32699.7 1041.81  59
  -6   1 -10 35201.1 1129.56  59
  -1   6 -10 34549.5 1158.12  34
   5  -6 -10 31702.2 809.610  33
   6  -5 -10 30496.6 809.419  33
   1   5 -10 34038.0 1102.04  34
  -5  -1 -10 28345.4 866.658  33
  -6   1 -10 28063.2 899.355  33
  -1   6  -7 14055.7 567.738  21
   5  -6  -7 14434.8 589.968  12
   6  -5  -7 15206.2 543.519   1
   6  -5  -7 15419.9 513.675   4
   6  -5  -7 15377.9 538.754   7
   1   5  -7 10892.3 419.247  91
  -1   6  -7 11342.4 428.813  91
  -5  -1  -7 12289.1 603.266  95
  -5  -1  -7 11668.1 544.896  94
  -6   1  -7 11799.9 575.705  94
   5  -6  -7 11186.3 511.586  89
  -6   1  -7 12020.6 485.281  89
  -5  -1  -7 12656.2 520.878  89
   6  -5  -7 11669.4 470.446  89
  -1   6  -7 13037.6 516.383  48
  -1   6  -7 13146.5 481.106  45
  -1   6  -7 12469.7 418.170  22
  -1   6  -7 11718.8 543.433  85
   5  -6  -7 10967.8 409.503  86
   1   5  -7 11805.3 507.572  85
  -5  -1  -7 12204.5 480.431  85
  -6   1  -7 13042.2 636.817  86
  -6   1  -7 11979.3 514.648  85
  -5  -1  -7 12107.7 633.003  86
   5  -6  -7 11633.0 570.975  83
  -5  -1  -7 14456.2 489.444  82
  -1   6  -7 12771.1 495.259  39
   1   5  -7 12971.7 456.715  39
  -5  -1  -7 13552.2 518.270  39
  -6   1  -7 12760.0 544.796  39
   6  -5  -7 12281.4 596.095  79
   5  -6  -7 11290.2 516.371  77
  -1   6  -7 11950.7 423.152  78
  -5  -1  -7 12424.7 574.627  78
  -6   1  -7 11481.7 584.070  78
  -1   6  -7 11962.4 519.496  76
   5  -6  -7 12022.8 455.131  64
   1   5  -7 13072.7 530.186  67
  -5  -1  -7 12608.4 614.684  66
  -6   1  -7 13996.5 636.403  66
   1   5  -7 13382.7 566.176  63
  -1   6  -7 12734.8 571.959  63
  -5  -1  -7 13321.5 544.746  59
  -6   1  -7 12631.8 566.476  59
  -1   6  -7 12878.6 475.442  59
  -5  -1  -7 12994.1 453.433  33
   5  -6  -7 12947.6 558.670  36
   6  -5  -7 11741.2 391.093  33
  -6   1  -7 11829.8 460.291  33
   1   5  -7 13549.5 445.886  35
  -5  -1  -7 13938.0 518.657  32
   6  -5  -7 13837.1 601.902  36
  -5  -1  -7 14297.7 560.676  29
   6  -5  -7 13351.3 450.409  31
  -6   1  -7 14207.4 559.361  29
   5  -6  -4 9368.83 446.388  10
   5  -6  -4 10332.3 442.854   5
  -5  -1  -4 7132.64 248.451  11
   5  -6  -4 7741.08 243.949   8
   5  -6  -4 9894.98 417.537  11
   5  -6  -4 10695.5 427.721   3
   6  -5  -4 10337.8 426.667   3
  -1   6  -4 8303.39 309.572  94
   1   5  -4 8076.90 345.783  91
  -6   1  -4 8563.96 386.297  95
   5  -6  -4 8014.60 294.574  95
  -1   6  -4 7678.28 343.288  91
  -5  -1  -4 8002.02 342.578  89
   6  -5  -4 7748.36 318.188  89
  -6   1  -4 8409.96 303.977  89
   5  -6  -4 8390.90 270.448  52
  -5  -1  -4 8160.75 351.191  52
  -5  -1  -4 8233.66 354.607  47
   1   5  -4 8577.10 349.501  53
  -1   6  -4 8998.61 372.755  21
  -6   1  -4 7077.53 303.896  27
  -5  -1  -4 7862.36 268.272  24
  -6   1  -4 8016.85 328.751  85
  -5  -1  -4 8474.02 361.497  87
   5  -6  -4 7728.24 235.404  86
  -5  -1  -4 7559.59 283.107  85
  -6   1  -4 8423.49 388.892  87
   5  -6  -4 8573.52 342.863  80
  -1   6  -4 8855.26 341.930  81
   1   5  -4 8428.29 346.716  81
   6  -5  -4 7881.53 322.346  80
  -1   6  -4 8165.34 313.862  39
  -6   1  -4 7156.59 356.103  40
   5  -6  -4 7657.59 245.347  43
   1   5  -4 8417.77 277.459  39
  -5  -1  -4 8035.78 404.119  41
  -6   1  -4 8419.67 442.193  41
   1   5  -4 9385.68 400.938  43
   5  -6  -4 8650.80 394.627  79
  -5  -1  -4 7995.77 304.452  77
   1   5  -4 8244.69 302.626  79
   5  -6  -4 7646.27 306.653  76
   5  -6  -4 7853.48 297.912  71
   6  -5  -4 7781.78 345.464  76
   1   5  -4 8343.88 313.137  68
  -6   1  -4 8245.37 411.668  66
   1   5  -4 8286.02 347.013  67
  -5  -1  -4 7220.62 296.270  28
   6  -5  -4 8894.72 352.585  30
  -6   1  -4 8947.33 369.012  29
   6  -5  -4 10055.4 432.873  12
  -5  -1  -4 7939.65 254.445  18
  -1   6  -4 7807.74 296.901  56
  -1   6  -4 8604.75 308.464  59
   1   5  -4 7509.22 221.504  59
   6  -5  -4 7946.00 261.952  31
  -6   1  -4 7439.15 265.917  33
  -5  -1  -4 8428.74 339.971  32
  -5  -1  -4 7146.87 246.233  33
  -5  -1  -1 53343.5 1041.05  87
  -6   1  -1 54833.7 1064.30  87
  -5  -1  -1 54811.3 947.609   3
  -6   1  -1 52996.2 982.191  11
  -6   1  -1 52726.3 975.924   5
   6  -5  -1 49495.8 1016.43   5
  -1   6  -1 52722.0 949.843   8
   6  -5  -1 52835.0 1017.70  11
   5  -6  -1 53859.5 1059.50  10
  -1   6  -1 51344.0 1007.65  91
   1   5  -1 52069.3 1001.65  91
   6  -5  -1 51406.2 989.874  80
   5  -6  -1 51879.5 1005.93  80
   1   5  -1 53247.0 981.947  81
  -1   6  -1 52352.3 989.119  81
  -1   6  -1 53584.8 981.032  43
  -5  -1  -1 53284.5 1000.34  37
  -6   1  -1 52865.6 1008.23  41
  -5  -1  -1 55042.6 990.516  26
  -1   6  -1 53574.1 992.616  73
   5  -6  -1 52852.9 995.804  71
   1   5  -1 50297.2 847.356  67
   6  -5  -1 54569.9 979.305  30
  -6   1  -1 54330.3 1005.06  28
  -6   1  -1 53118.0 1007.28  52
  -1   6  -1 54142.6 983.839  47
   6  -5  -1 51512.0 941.932  52
   1   5  -1 54817.7 994.423  43
  -6   1  -1 51250.5 916.343  53
   5  -6  -1 54733.0 965.896  15
  -5  -1  -1 52895.9 914.378  12
  -5  -1  -1 49885.9 858.891  32
   5  -6   2 108524. 1766.04  80
   1   5   2 108921. 1707.93  81
   6  -5   2 108226. 1758.06  80
  -1   6   2 107107. 1733.81  81
  -6   1   2 111294. 1737.06  26
  -5  -1   2 107655. 1723.71  26
  -6   1   2 107228. 1710.27  52
  -5  -1   2 105059. 1691.51  53
  -6   1   2 107975. 1708.16  53
  -5  -1   2 105692. 1686.88  51
  -1   6   2 111689. 1777.62  47
  -6   1   2 99217.0 1673.60  46
   6  -5   2 105169. 1710.42  52
  -1   6   2 107993. 1732.22  91
   1   5   2 106663. 1719.20  91
  -5  -1   2 104615. 1747.68  37
  -6   1   2 106232. 1753.08  37
  -1   6   2 108807. 1758.25  73
   1   5   2 106471. 1724.58  73
   5  -6   2 108820. 1739.99  15
  -5  -1   2 104846. 1758.92  12
   5  -6   2 109207. 1747.51  17
  -6   1   2 107633. 1802.18  87
  -5  -1   2 106887. 1790.77  87
   6  -5   2 108624. 1704.25  30
  -6   1   2 104611. 1702.90  55
  -5  -1   2 108312. 1767.44   3
   6  -5   2 102583. 1689.50   5
  -1   6   2 107204. 1584.47   8
  -6   1   2 104809. 1791.54   5
  -6   1   2 109874. 1770.41   3
   6  -5   2 107827. 1716.18  11
  -5  -1   2 109709. 1739.20   1
   6  -5   2 104164. 1662.76  10
  -6   1   2 107204. 1773.04  11
   5  -6   2 104528. 1727.79   2
   5  -6   2 105139. 1741.33   6
  -5  -1   5 38396.2 891.210  87
  -6   1   5 39046.6 906.210  87
  -1   6   5 39560.9 849.987  81
   6  -5   5 39305.0 875.663  80
   1   5   5 40155.6 815.367  81
   5  -6   5 38477.9 875.640  80
  -6   1   5 40604.7 900.439  37
  -5  -1   5 39315.9 903.664  37
   5  -6   5 40908.6 941.979  43
  -1   6   5 39609.7 808.163  91
   1   5   5 41382.2 813.641  91
   1   5   5 40502.8 843.566  73
  -1   6   5 39499.2 870.531  73
  -5  -1   5 39153.2 939.820   3
  -6   1   5 39037.0 970.303   5
   5  -6   5 39686.3 903.212   8
   6  -5   5 38987.6 801.728  11
  -5  -1   5 39294.7 905.588   1
  -6   1   5 38322.6 925.554   3
  -6   1   5 38865.3 853.325  62
  -5  -1   5 40491.1 869.265  62
   6  -5   5 37657.9 811.886  30
   6  -5   5 39381.5 863.036  15
  -5  -1   5 42192.9 885.795  18
   5  -6   5 40427.6 894.728  17
   5  -6   5 40822.9 896.364  15
  -5  -1   5 38133.2 949.093  12
  -1   6   5 40435.6 778.863  22
  -1   6   5 41232.7 917.584  47
  -5  -1   5 39316.7 864.540  53
  -6   1   5 40618.1 876.823  53
   6  -5   5 40134.0 870.447  52
  -6   1   5 39073.1 799.677  52
  -5  -1   5 38921.5 771.636  51
  -1   6   5 40821.4 852.262  56
   1   5   5 41010.7 845.139  58
  -6   1   5 39777.2 862.903  55
  -5  -1   8 14057.8 526.540  26
  -5  -1   8 13701.1 516.699  24
   6  -5   8 13556.2 574.162  43
   5  -6   8 13588.1 548.222  71
   6  -5   8 12929.1 542.887  71
  -5  -1   8 13435.3 518.854  18
   5  -6   8 13945.9 517.060  15
   5  -6   8 13099.8 499.947  17
  -6   1   8 13883.4 575.648  28
  -6   1   8 12836.1 505.968  53
  -1   6   8 13892.9 512.057  47
   5  -6   8 13250.4 568.953  43
   1   5   8 14379.6 556.160  46
  -5  -1   8 13545.9 581.748  11
  -6   1   8 13501.1 578.998  11
  -6   1   8 12598.9 603.768   5
  -5  -1   8 13319.5 614.656   5
  -5  -1   8 14159.4 605.865   3
   6  -4 -17 2629.27 289.578  76
   2   4 -17 2143.34 289.836  76
  -2   6 -17 2852.30 351.756  33
   2   4 -17 2187.23 259.776  33
  -2   6 -17 3141.88 315.870  31
  -2   6 -17 2372.63 242.261  93
  -4  -2 -17 2882.55 268.712  93
  -4  -2 -17 2560.43 343.204  92
  -6   2 -17 2203.69 322.768  93
   2   4 -17 2494.10 335.053  31
   4  -6 -17 1683.68 240.880  89
  -4  -2 -17 2804.27 302.520  89
   4  -6 -17 2412.37 361.204  82
   6  -4 -17 2067.99 352.260  82
  -6   2 -17 2634.31 296.452  84
  -2   6 -17 2086.86 286.449  84
   2   4 -17 2442.13 209.618  84
  -6   2 -17 2505.41 300.080  86
  -4  -2 -17 2294.91 331.898  86
  -4  -2 -17 3049.40 296.191  78
  -6   2 -17 2586.91 329.461  78
   4  -6 -17 1965.32 295.577  77
  -4  -2 -14 5039.13 418.213  84
  -2   6 -14 4499.99 495.808  85
   4  -6 -14 4101.99 359.586  86
  -6   2 -14 4968.03 527.633  86
   2   4 -14 3970.18 410.868  84
  -4  -2 -14 4781.48 534.141  86
  -4  -2 -14 3904.30 455.006  89
  -6   2 -14 5153.41 447.581  89
   4  -6 -14 4679.08 463.796  89
   4  -6 -14 4234.62 608.110  82
  -6   2 -14 5243.48 518.246  39
   6  -4 -14 5123.22 454.734  38
  -2   6 -14 5166.64 483.561  39
   6  -4 -14 4937.63 527.873  79
   4  -6 -14 4329.33 464.081  77
  -4  -2 -14 5529.91 504.438  78
  -6   2 -14 4607.59 515.659  78
  -4  -2 -14 4573.77 434.345  77
   6  -4 -14 4646.88 432.098  77
   6  -4 -14 4697.22 493.828  76
   2   4 -14 4179.31 498.786  76
   4  -6 -14 4931.18 425.000  76
   6  -4 -14 4641.55 425.682  67
  -2   6 -14 4855.07 506.344  63
   2   4 -14 4884.64 572.848  31
  -2   6 -14 5233.77 548.703  31
  -6   2 -14 4311.51 473.295  92
  -4  -2 -14 4863.25 481.162  93
  -2   6 -14 4305.73 461.590  93
   2   4 -14 4384.54 352.943  93
   4  -6 -14 4449.24 425.801  92
   6  -4 -14 4368.68 317.298  33
  -4  -2 -14 4279.40 341.497  33
  -6   2 -14 3691.29 389.686  33
  -2   6 -14 3775.38 529.667  33
   2   4 -14 4052.88 443.697  33
   2   4 -11 1022.74 248.830  93
  -4  -2 -11 936.462 300.748  89
   4  -6 -11 1118.42 330.157  89
  -6   2 -11 964.208 283.882  89
   4  -6 -11 1344.00 282.151  23
  -4  -2 -11 1147.23 399.439  86
  -2   6 -11 917.844 311.725  85
  -6   2 -11 966.951 314.055  85
   4  -6 -11 950.293 240.602  86
  -6   2 -11 986.194 361.352  86
  -4  -2 -11 943.152 274.006  84
   6  -4 -11 1054.73 338.783  83
  -6   2 -11 1442.19 360.234  39
  -4  -2 -11 1031.62 275.961  39
   6  -4 -11 801.259 339.598  38
  -2   6 -11 882.422 314.303  39
   2   4 -11 1150.70 247.431  39
   4  -6 -11 1190.28 355.792  38
  -4  -2 -11 1415.59 355.526  78
   4  -6 -11 1014.70 341.820  79
   6  -4 -11 923.706 378.894  79
   4  -6 -11 1084.10 343.367  77
  -4  -2 -11 1157.38 293.465  77
   6  -4 -11 1060.48 286.587  77
   2   4 -11 1148.32 297.777  79
  -6   2 -11 1171.62 395.174  78
  -2   6 -11 980.069 246.659  78
  -2   6 -11 796.142 280.178  76
   6  -4 -11 1089.45 357.640  76
   4  -6 -11 976.127 293.462  76
   2   4 -11 875.956 365.186  76
   2   4 -11 1082.43 303.670  67
   6  -4 -11 985.426 277.961  67
  -2   6 -11 1427.89 326.251  65
   2   4 -11 1151.55 336.134  65
  -2   6 -11 1070.56 317.900  63
   2   4 -11 1345.10 322.804  63
   6  -4 -11 1147.34 272.208  31
  -2   6 -11 1488.57 385.308  31
   2   4 -11 852.032 401.984  31
  -4  -2 -11 1346.02 362.523  29
  -2   6 -11 1038.75 250.529  59
  -6   2 -11 1156.82 310.288  59
   2   4 -11 1192.29 314.419  34
   4  -6 -11 1119.65 233.284  32
  -6   2 -11 950.891 266.694  33
   4  -6 -11 1213.71 220.290  33
  -4  -2 -11 1042.64 236.013  33
   6  -4 -11 1272.39 224.621  33
  -2   6 -11 1281.74 396.104  34
   4  -6  -8 39856.3 1043.92  12
   6  -4  -8 42835.6 1065.77  13
  -6   2  -8 41114.1 1171.19  94
   2   4  -8 38342.1 897.441  93
  -4  -2  -8 42181.9 1205.43  95
   6  -4  -8 38896.7 881.684  92
  -6   2  -8 43540.0 1019.60  89
  -4  -2  -8 43321.0 1092.94  89
   6  -4  -8 40448.3 939.749  89
   4  -6  -8 43135.3 1121.21  89
  -2   6  -8 40919.5 1013.00  48
   4  -6  -8 42772.5 1053.21  23
   6  -4  -8 39375.0 936.072  23
  -6   2  -8 44061.9 1146.95  85
   6  -4  -8 39305.2 853.031  84
  -2   6  -8 41364.0 940.803  86
   4  -6  -8 37658.2 917.303  86
   2   4  -8 40762.6 1011.03  85
  -6   2  -8 48124.2 1252.05  86
  -2   6  -8 40475.3 1142.40  85
   4  -6  -8 42809.0 1149.09  83
  -4  -2  -8 41277.2 908.556  82
   6  -4  -8 40394.2 1132.65  83
  -6   2  -8 41691.9 1097.86  39
  -2   6  -8 41569.3 1042.64  39
  -4  -2  -8 42331.7 997.847  39
   2   4  -8 39566.6 909.451  39
   4  -6  -8 39072.9 1058.32  79
   6  -4  -8 41008.4 1169.68  79
  -4  -2  -8 40985.8 1010.12  77
   6  -4  -8 38467.8 1002.64  77
   4  -6  -8 38580.4 1069.65  77
  -6   2  -8 42095.2 1181.94  78
  -4  -2  -8 41987.8 1115.01  78
   4  -6  -8 41030.5 998.471  76
   2   4  -8 41015.1 1160.48  76
   6  -4  -8 40396.9 1081.45  76
  -6   2  -8 44136.8 1179.92  66
   2   4  -8 42544.8 1077.48  67
   4  -6  -8 41025.8 991.167  64
  -4  -2  -8 43501.5 1181.34  66
   2   4  -8 41374.4 1153.50  65
  -2   6  -8 41991.7 1138.32  65
  -2   6  -8 42250.4 1145.60  63
   2   4  -8 41516.3 1096.47  63
  -2   6  -8 40994.5 1145.08  31
  -4  -2  -8 41494.8 1061.39  29
  -6   2  -8 43014.0 1055.85  29
   6  -4  -8 38112.8 935.347  31
  -2   6  -8 42231.0 1045.65  59
  -6   2  -8 42570.5 1168.74  59
  -4  -2  -8 40624.1 1038.07  59
  -4  -2  -8 38306.8 913.848  33
   6  -4  -8 39981.4 881.731  33
   4  -6  -8 39868.8 869.595  33
  -4  -2  -8 41254.9 1025.39  32
  -6   2  -8 36416.5 979.101  33
   2   4  -8 41350.7 1076.22  34
   6  -4  -5 1160.88 231.052  12
   4  -6  -5 1158.31 215.322   3
   4  -6  -5 1443.80 234.041   5
   2   4  -5 1268.36 217.788   8
   6  -4  -5 1504.81 230.907   9
   6  -4  -5 1122.01 241.501   1
   6  -4  -5 1213.87 237.122   7
   4  -6  -5 1488.44 228.733  11
  -2   6  -5 1455.12 211.005  94
   6  -4  -5 1298.56 134.417  92
   2   4  -5 1295.46 149.544  93
  -6   2  -5 1297.22 219.282  95
  -2   6  -5 1307.55 175.769  91
   2   4  -5 1437.63 177.226  91
   4  -6  -5 1356.75 199.438  95
  -4  -2  -5 1309.66 209.859  94
  -6   2  -5 1345.99 226.961  90
   6  -4  -5 1327.91 158.608  89
  -4  -2  -5 1463.47 214.296  89
  -6   2  -5 1188.65 178.638  89
  -2   6  -5 1476.36 217.852  45
  -4  -2  -5 1213.35 230.357  49
  -4  -2  -5 1312.30 180.741  52
  -4  -2  -5 1246.05 178.984  50
  -6   2  -5 1296.06 206.643  46
  -4  -2  -5 1150.35 195.017  47
  -2   6  -5 1350.91 206.636  21
  -4  -2  -5 1521.42 183.239  87
   4  -6  -5 1333.01 156.321  86
  -6   2  -5 1473.49 283.879  86
   2   4  -5 1297.63 174.238  85
  -6   2  -5 1375.00 213.600  85
   4  -6  -5 1341.21 168.691  80
  -4  -2  -5 1608.60 231.367  82
  -2   6  -5 1424.64 168.623  81
   6  -4  -5 1447.82 166.234  80
   2   4  -5 1262.14 220.807  43
  -4  -2  -5 1330.67 184.275  39
   2   4  -5 1155.25 157.119  39
   4  -6  -5 1343.38 244.364  79
   2   4  -5 1272.34 215.557  79
  -4  -2  -5 1383.52 188.745  77
  -2   6  -5 1239.45 159.321  78
   4  -6  -5 1500.01 199.199  76
  -2   6  -5 1432.38 209.625  76
   6  -4  -5 1525.39 254.533  76
   2   4  -5 1304.63 140.608  70
   6  -4  -5 1172.61 119.906  64
  -6   2  -5 1319.25 287.357  66
  -4  -2  -5 1289.12 175.665  62
  -6   2  -5 1269.76 177.840  62
   4  -6  -5 1243.15 176.629  61
   2   4  -5 1233.32 198.206  63
   6  -4  -5 1206.62 266.928  13
   4  -6  -5 1377.84 229.092  12
  -6   2  -5 782.727 174.061  14
  -6   2  -5 1452.76 246.101  29
   6  -4  -5 1207.22 196.919  30
   6  -4  -5 1139.81 172.062  31
  -4  -2  -5 1223.26 205.811  32
   4  -6  -5 1310.76 234.402  36
  -6   2  -5 1109.31 177.412  33
  -4  -2  -5 1209.78 151.646  33
   6  -4  -5 1135.03 129.969  33
   4  -6  -2 16272.4 384.580  15
   4  -6  -2 14338.7 381.541  17
   6  -4  -2 16063.7 458.173  12
   4  -6  -2 16825.8 506.033   2
   4  -6  -2 16628.7 492.138  10
  -6   2  -2 13219.3 336.580  10
   4  -6  -2 15785.7 505.475   6
   6  -4  -2 17462.0 475.211   3
   6  -4  -2 14698.7 454.320  11
   4  -6  -2 15788.9 338.487   8
   2   4  -2 7141.93 322.816  91
  -6   2  -2 7296.31 279.856  95
  -2   6  -2 7757.83 342.232  90
  -4  -2  -2 7174.79 344.774  88
   2   4  -2 10225.8 340.506  53
  -4  -2  -2 9680.91 364.898  47
   6  -4  -2 9905.09 310.044  45
  -6   2  -2 10292.0 383.252  44
  -4  -2  -2 10421.8 365.467  51
  -2   6  -2 10030.2 338.241  47
  -6   2  -2 11992.5 401.865  27
  -4  -2  -2 13774.9 402.474  26
  -4  -2  -2 13590.9 356.142  24
  -4  -2  -2 7887.52 349.760  87
  -6   2  -2 8580.63 389.972  87
  -2   6  -2 8034.43 327.195  81
   4  -6  -2 7981.61 340.041  80
   2   4  -2 8212.94 331.596  81
   6  -4  -2 7365.27 317.437  80
  -4  -2  -2 11424.1 382.457  37
  -6   2  -2 11756.9 453.103  41
   4  -6  -2 8348.08 304.561  79
  -4  -2  -2 7844.10 242.458  77
   4  -6  -2 8875.09 335.260  71
  -2   6  -2 8243.06 326.598  73
   4  -6  -2 9587.50 237.114  76
  -4  -2  -2 8703.24 302.650  64
   2   4  -2 8298.74 317.319  68
   4  -6  -2 9451.11 381.117  61
  -6   2  -2 8983.86 352.030  62
  -4  -2  -2 9079.85 351.346  62
  -6   2  -2 13321.5 430.479  28
   6  -4  -2 12686.3 380.320  30
  -6   2  -2 12436.8 333.915  29
  -4  -2  -2 9987.44 288.467  59
  -2   6  -2 9285.40 322.046  56
   2   4  -2 9578.83 343.999  58
   6  -4  -2 8517.93 355.673  60
  -4  -2  -2 11988.2 330.002  32
   6  -4  -2 9725.85 209.918  31
  -4  -2   1 43560.5 888.728  88
  -6   2   1 44988.2 918.581  87
  -4  -2   1 43452.3 841.585  26
   6  -4   1 40756.3 812.514  52
   6  -4   1 42812.3 815.618  45
  -6   2   1 42811.9 835.699  46
  -4  -2   1 44901.6 837.710  51
  -2   6   1 44687.4 886.588  47
   2   4   1 45061.4 794.515  53
  -6   2   1 44018.0 848.093  44
  -6   2   1 44946.5 843.774  52
   6  -4   1 44037.4 857.469  80
   4  -6   1 43873.4 875.143  80
   2   4   1 43805.5 823.237  81
  -2   6   1 45982.4 882.896  81
  -2   6   1 45947.0 871.910  90
   2   4   1 44021.9 845.784  91
  -4  -2   1 43734.9 846.093  42
  -6   2   1 42972.3 857.203  41
   4  -6   1 44148.8 850.483  43
  -4  -2   1 46675.9 824.327  18
   4  -6   1 44997.2 849.067  17
   2   4   1 43503.3 844.089  68
  -4  -2   1 39549.1 656.629  64
   4  -6   1 44598.4 878.703  71
  -6   2   1 43715.7 851.618  62
  -4  -2   1 44721.7 860.450  62
   4  -6   1 44966.2 923.754  61
  -2   6   1 43960.8 821.043  56
   6  -4   1 43124.6 868.000  60
  -6   2   1 43195.7 831.231  55
   6  -4   1 42609.8 782.567  54
  -6   2   1 43543.1 883.879   5
   4  -6   1 44367.6 873.410   2
  -4  -2   1 43204.4 836.736   9
   4  -6   1 43554.1 818.525   8
  -4  -2   1 44298.9 841.867   1
   6  -4   1 42123.1 825.794  11
   4  -6   1 44594.6 884.645   6
   6  -4   1 42727.1 828.034   5
  -6   2   1 44569.4 879.267  11
  -6   2   1 42263.6 877.508  10
  -6   2   1 36234.5 605.380  29
   6  -4   1 44077.5 817.368  30
  -6   2   1 42859.8 876.795  28
   2   4   4 50716.9 909.471  91
  -2   6   4 50093.6 918.785  90
   6  -4   4 46776.1 941.906  45
  -6   2   4 47509.2 872.751  52
  -4  -2   4 46534.6 876.836  51
   2   4   4 48797.2 823.401  53
  -6   2   4 44140.5 839.271  46
   6  -4   4 46991.7 928.683  52
  -4  -2   4 46278.4 910.761  25
  -2   6   4 50024.8 884.076  22
  -4  -2   4 45542.1 942.006  26
   4  -6   4 49796.8 974.200  80
   6  -4   4 49917.6 966.965  80
   2   4   4 49654.2 889.428  81
  -2   6   4 50725.3 988.641  81
   4  -6   4 47571.3 991.600  43
  -4  -2   4 47056.8 941.266  42
  -6   2   4 44629.5 915.117  41
   4  -6   4 48700.1 995.296  71
   6  -4   4 47424.9 918.446  60
  -2   6   4 47519.3 917.166  56
  -6   2   4 48725.1 942.752  55
   2   4   4 49600.1 948.315  68
  -6   2   4 45191.5 976.117  28
   6  -4   4 47049.7 891.342  30
  -6   2   4 46771.5 990.525  11
  -4  -2   4 46368.5 969.966   1
  -6   2   4 44430.3 1004.06   5
   6  -4   4 43154.1 803.910   5
   4  -6   4 41154.4 871.304   2
   4  -6   4 45113.0 938.801   8
  -6   2   4 42674.8 1018.42  10
  -4  -2   4 45128.7 946.731   9
   4  -6   4 42267.8 882.545   6
   6  -4   4 44310.6 845.905  11
  -4  -2   4 47353.9 977.051  87
  -6   2   4 50474.2 1011.74  87
   4  -6   4 49162.5 967.955  17
  -4  -2   4 48273.1 936.694  18
   4  -6   4 43136.6 933.163  19
  -4  -2   7 776.491 247.679  37
   4  -6   7 668.807 214.970  43
   6  -4   7 437.092 175.998  80
  -4  -2   7 912.798 262.730  26
  -4  -2   7 1257.95 234.472  24
   6  -4   7 620.789 164.729  52
   2   4   7 762.743 202.580  46
   2   4   7 766.168 195.418  44
  -6   2   7 653.277 179.080  53
  -2   6   7 870.359 198.874  47
   4  -6   7 587.671 202.558  71
   4  -6   7 1407.50 216.763  15
  -4  -2   7 1262.84 228.491  18
   4  -6   7 1147.81 212.007  17
  -4  -2   7 1387.40 261.686   3
  -6   2   7 1537.59 271.165   5
  -4  -2   7 1564.67 275.826   1
   6  -4   7 1421.97 241.887   8
  -6   2   7 1351.15 259.788  11
   2   4   7 461.037 149.213  58
  -6   2   7 528.933 174.560  55
  -2   6   7 468.737 149.692  56
  -6   2   7 984.867 280.631  28
  -6   3 -18 3876.45 320.481  93
  -3  -3 -18 3590.91 321.220  92
  -3  -3 -18 3651.71 294.037  86
  -6   3 -18 4334.80 274.019  84
  -3   6 -18 3563.19 279.295  84
   3  -6 -18 3919.63 261.647  89
   3   3 -18 3280.03 265.484  76
   3   3 -18 3704.07 215.384  33
  -3   6 -18 3427.57 302.190  33
  -6   3 -15 297.201 341.237  78
  -3  -3 -15 650.668 279.762  77
   3  -6 -15 341.601 277.983  77
   6  -3 -15 391.831 325.567  79
  -3  -3 -15 420.550 269.974  78
  -3   6 -15 370.029 274.231  39
  -6   3 -15 664.476 322.446  39
  -3  -3 -15 98.4109 289.628  89
   3  -6 -15-44.0229 289.416  89
   6  -3 -15 216.858 316.103  76
   3   3 -15 379.451 325.133  76
   6  -3 -15 335.336 171.460  33
   3   3 -15 339.420 241.100  33
  -6   3 -15 284.421 224.033  33
  -3   6 -15 249.322 312.814  33
  -3  -3 -15 459.749 350.158  92
  -3   6 -15 112.493 290.099  93
  -3  -3 -15 471.658 263.771  93
  -6   3 -15 360.464 274.915  92
   3  -6 -15 306.686 252.958  92
   6  -3 -15 452.293 251.046  31
   3   3 -15 146.228 352.600  31
  -3   6 -15 215.839 290.425  31
  -3  -3 -15 62.1234 298.801  86
  -6   3 -15 315.514 279.697  86
   3  -6 -15 276.954 208.691  86
  -3  -3 -15 417.383 203.993  84
   3  -6 -15-634.121 460.056  82
  -6   3 -15 132.808 334.348  84
   3   3 -12 14819.6 579.953  93
  -3  -3 -12 15832.0 732.607  93
  -6   3 -12 15621.8 754.830  92
   3   3 -12 13777.6 645.200  84
  -3  -3 -12 15366.6 647.295  84
  -6   3 -12 16667.1 834.209  86
   6  -3 -12 14167.8 537.284  84
  -3   6 -12 14018.2 644.418  86
   3  -6 -12 14745.8 656.907  86
  -3  -3 -12 15902.4 856.115  86
  -6   3 -12 15421.6 830.579  85
  -3   6 -12 13800.1 797.993  85
   3  -6 -12 17274.9 726.985  23
  -6   3 -12 13377.2 659.493  89
   3  -6 -12 14163.3 754.245  89
  -3  -3 -12 13581.5 738.747  89
  -3  -3 -12 18049.4 691.229  82
   6  -3 -12 15942.2 719.974  38
  -6   3 -12 18177.8 856.621  39
  -3  -3 -12 17680.1 689.517  39
   3  -6 -12 19215.6 801.365  38
  -3   6 -12 16893.0 803.806  39
   3   3 -12 13652.4 693.177  79
   6  -3 -12 14299.0 813.729  79
   3  -6 -12 14448.3 764.181  77
   6  -3 -12 14635.2 670.212  77
  -3   6 -12 16056.3 690.579  78
  -3  -3 -12 16438.1 770.738  78
  -3  -3 -12 13803.4 694.125  77
  -6   3 -12 16902.1 880.278  78
   3   3 -12 14998.7 849.099  76
   6  -3 -12 14890.2 798.987  76
   3  -6 -12 16676.7 699.728  76
   3   3 -12 16853.1 775.097  67
   6  -3 -12 16424.6 776.021  67
  -3   6 -12 15523.2 824.669  63
   3   3 -12 16037.5 770.784  63
   6  -3 -12 15074.6 684.795  31
   3   3 -12 17307.5 892.684  31
  -3  -3 -12 17449.4 793.948  29
  -3   6 -12 16763.5 847.666  31
  -3   6 -12 15666.4 740.524  59
  -6   3 -12 15467.9 798.336  59
   6  -3 -12 14423.9 583.421  33
  -6   3 -12 13333.8 695.195  33
   3  -6 -12 16486.7 684.181  32
  -3   6 -12 18033.3 917.086  34
  -3  -3 -12 15006.3 603.879  33
   3   3 -12 14020.8 716.067  33
  -3  -3  -9 210.657 257.827  95
  -6   3  -9 335.129 265.719  94
   3   3  -9 431.949 180.228  93
   6  -3  -9 319.872 158.068  92
  -3  -3  -9 250.473 233.078  89
   3  -6  -9 412.912 223.605  23
   3   3  -9 221.845 175.601  85
   3  -6  -9 484.585 197.240  86
  -3   6  -9 394.653 246.864  85
  -3  -3  -9 315.846 274.794  86
   3  -6  -9 626.409 182.990  84
   3  -6  -9 550.025 260.137  83
  -3  -3  -9 521.382 201.867  39
   3  -6  -9 430.043 273.490  38
  -6   3  -9 497.824 270.989  39
   3  -6  -9 310.438 248.862  79
  -3  -3  -9 506.862 241.384  78
   3   3  -9 346.925 235.061  79
   6  -3  -9 473.729 304.446  79
   3  -6  -9 546.818 172.079  78
   6  -3  -9 336.190 205.568  77
  -6   3  -9 356.703 276.385  78
  -3   6  -9 426.014 195.026  78
  -3  -3  -9 295.270 203.691  77
  -3   6  -9 443.723 207.498  76
   6  -3  -9 393.554 286.410  76
   3  -6  -9 302.865 218.036  76
   3  -6  -9 379.401 240.686  77
   3   3  -9 541.584 329.281  76
  -3   6  -9 292.805 213.926  65
   3   3  -9 372.242 243.768  65
  -3  -3  -9 512.967 315.645  66
   3   3  -9 355.313 233.234  67
  -3   6  -9 440.819 260.617  63
   3  -6  -9 350.335 185.181  64
   3   3  -9 346.498 229.799  63
  -6   3  -9 511.225 197.235  31
   3   3  -9 539.900 294.056  31
   6  -3  -9 435.334 215.939  31
  -3  -3  -9 612.405 269.128  29
  -3   6  -9 362.020 272.738  31
  -3   6  -9 477.332 214.252  59
  -6   3  -9 469.029 258.031  59
  -3   6  -9 370.820 257.559  34
   6  -3  -9 479.032 303.840  36
   3  -6  -9 537.069 166.062  33
  -3  -3  -9 568.028 214.457  32
   3  -6  -9 365.007 175.340  32
   3  -6  -6 68909.1 1334.21  12
   3  -6  -6 66667.2 1251.43  11
   3  -6  -6 73801.3 1390.29   5
   6  -3  -6 68094.2 1273.27   9
   3   3  -6 68108.8 1263.91   8
   6  -3  -6 70251.3 1290.00   4
   3  -6  -6 68836.2 1273.71   3
   6  -3  -6 71659.0 1327.53   7
  -3  -3  -6 69807.3 1481.47  95
   3  -6  -6 68693.8 1161.90  93
   3   3  -6 64259.4 1141.67  93
  -3   6  -6 69548.7 1390.81  94
   3  -6  -6 72940.1 1406.00  95
  -3   6  -6 65451.8 1228.63  91
   6  -3  -6 63290.5 1121.24  92
   6  -3  -6 64166.5 1151.06  89
  -6   3  -6 69300.8 1269.36  89
  -3  -3  -6 69367.3 1379.62  89
  -3   6  -6 69000.9 1293.30  45
  -3  -3  -6 63052.6 1343.70  49
  -3   6  -6 61988.8 1166.95  53
  -6   3  -6 68155.8 1318.35  46
  -3   6  -6 67479.7 1390.78  21
  -3  -3  -6 63951.7 1244.46  23
  -3  -3  -6 68961.8 1472.86  86
   6  -3  -6 62429.8 1119.25  84
  -6   3  -6 71325.1 1436.57  85
  -3   6  -6 68932.4 1214.51  86
   3  -6  -6 63648.5 1219.13  86
  -6   3  -6 72048.6 1445.08  86
   3   3  -6 64021.1 1221.43  85
  -3  -3  -6 71418.4 1225.14  84
  -3  -3  -6 66119.3 1207.65  82
   3  -6  -6 69982.8 1394.72  83
   3   3  -6 63941.6 1152.43  39
   3   3  -6 68688.9 1296.49  43
  -3  -3  -6 67639.2 1213.19  39
   3   3  -6 68566.6 1340.50  79
  -3  -3  -6 69634.3 1311.14  77
   3  -6  -6 65918.9 1174.57  78
  -3   6  -6 67796.1 1238.63  78
  -3  -3  -6 67400.9 1346.49  78
   6  -3  -6 64130.8 1253.77  77
   3  -6  -6 66645.3 1319.94  79
  -6   3  -6 69443.5 1449.66  78
  -3   6  -6 63537.2 1202.28  76
   3  -6  -6 68369.5 1259.78  76
   6  -3  -6 69508.4 1411.31  76
  -3  -3  -6 67757.5 1328.84  64
   3   3  -6 68403.8 1354.82  67
  -6   3  -6 71900.2 1416.02  66
  -3  -3  -6 67156.6 1389.00  66
   3   3  -6 68112.4 1342.42  63
  -6   3  -6 65918.9 1165.09  62
  -6   3  -6 68242.4 1223.15  63
   3   3  -6 66574.1 1133.72  30
   6  -3  -6 68086.2 1258.22  31
   6  -3  -6 67222.9 1158.77  30
  -6   3  -6 70668.3 1318.84  29
  -3   6  -6 68018.7 1354.30  59
  -3  -3  -6 66076.9 1274.48  59
  -6   3  -6 64045.9 1411.59  59
  -3  -3  -6 65567.6 1181.93  33
   3   3  -6 73371.8 1227.81  35
   6  -3  -6 61794.8 1141.89  33
  -6   3  -6 57716.4 1164.82  31
  -6   3  -6 70156.9 1319.42  34
  -3  -3  -6 68215.3 1303.98  32
   3   3  -6 66502.9 1301.95  34
   6  -3  -6 67080.1 1401.02  36
  -3  -3  -3 86090.0 1275.09  16
   3  -6  -3 89406.2 1330.88  15
   6  -3  -3 86825.0 1496.49  12
  -6   3  -3 83310.7 1344.30  21
   3   3  -3 86055.7 1316.13  21
   3  -6  -3 93592.9 1579.35  10
  -6   3  -3 67141.2 1306.30   2
   3  -6  -3 91315.1 1560.58   2
   6  -3  -3 87652.5 1451.60   1
  -6   3  -3 72394.4 1337.88   6
   3  -6  -3 89101.1 1557.18   6
   3   3  -3 92459.0 1446.69  91
  -3  -3  -3 87244.1 1339.32  94
  -3   6  -3 90297.2 1461.24  90
   3  -6  -3 93071.2 1466.19  88
  -6   3  -3 86060.6 1299.11  89
  -6   3  -3 90703.8 1559.80  90
  -3  -3  -3 93598.5 1472.01  88
   3   3  -3 87167.2 1321.70  46
  -3  -3  -3 92387.1 1471.71  47
  -3   6  -3 82001.9 1357.21  47
   6  -3  -3 85131.5 1301.82  45
  -3  -3  -3 90918.6 1430.05  51
  -6   3  -3 89769.6 1479.45  44
   3   3  -3 86648.0 1401.26  53
   6  -3  -3 86887.9 1330.23  51
  -3   6  -3 88440.6 1440.77  45
  -3  -3  -3 88099.3 1333.75  26
  -3  -3  -3 82015.2 1347.87  23
  -6   3  -3 86803.8 1398.29  27
  -3  -3  -3 86118.0 1244.36  84
   3  -6  -3 83684.2 1280.53  86
  -3  -3  -3 79443.8 1270.84  82
   6  -3  -3 88027.6 1392.89  80
   3  -6  -3 86743.3 1412.81  80
  -3   6  -3 90214.6 1422.94  81
  -6   3  -3 90028.7 1439.88  40
  -3  -3  -3 84847.3 1263.12  39
  -3  -3  -3 86602.3 1351.60  77
   3  -6  -3 87369.9 1373.26  79
  -3   6  -3 89828.6 1287.80  78
   3  -6  -3 90136.3 1297.77  76
  -3   6  -3 83893.8 1260.53  76
  -3   6  -3 87629.3 1401.84  73
   3  -6  -3 88449.9 1350.43  69
  -6   3  -3 89521.1 1449.18  66
   3   3  -3 86650.5 1371.59  70
   3  -6  -3 91006.2 1485.71  61
   3   3  -3 87336.0 1403.93  63
  -6   3  -3 88962.5 1429.63  62
  -3  -3  -3 91655.0 1425.92  62
   6  -3  -3 85632.1 1364.28  30
   6  -3  -3 83047.4 1294.40  31
  -6   3  -3 85328.1 1370.79  29
  -3  -3  -3 85467.9 1335.44  59
   3   3  -3 93295.0 1413.65  58
   3   3  -3 87473.7 1400.41  35
   6  -3  -3 86154.9 1368.82  35
   3  -6  -3 84792.7 1330.25  36
   3   3  -3 87574.5 1343.63  36
  -6   3  -3 81119.3 1314.18  34
   3  -6   0 173665. 2566.48  19
  -3  -3   0 182212. 2525.40  18
  -3  -3   0 176536. 2499.64  13
   3  -6   0 181105. 2552.63  17
   6  -3   0 172142. 2538.38  12
  -3  -3   0 174836. 2618.42  88
   6  -3   0 173920. 2555.38   3
  -3  -3   0 170809. 2512.09   7
  -6   3   0 161766. 2572.13  10
  -3  -3   0 173547. 2539.71   9
   3  -6   0 172222. 2497.49   8
   3  -6   0 178070. 2607.60   2
   3  -6   0 180589. 2631.49   6
  -3   6   0 176929. 2611.44  90
   3   3   0 174793. 2581.16  91
   6  -3   0 167779. 2510.66  45
   3  -6   0 175986. 2538.67  43
  -3  -3   0 175254. 2586.65  47
  -6   3   0 176111. 2599.94  44
   3   3   0 172213. 2505.95  53
  -3  -3   0 172700. 2560.95  51
   6  -3   0 166562. 2488.69  48
   3   3   0 179234. 2566.38  46
   3   3   0 168202. 2556.41  81
  -3   6   0 178890. 2630.94  81
   3  -6   0 176761. 2607.47  80
  -6   3   0 170199. 2581.77  41
  -3  -3   0 174866. 2561.96  42
  -3  -3   0 172378. 2541.19  26
  -6   3   0 169499. 2597.63  27
  -3   6   0 170297. 2527.00  22
  -3  -3   0 177464. 2534.29  24
  -3  -3   0 178513. 2547.37  25
   3  -6   0 177193. 2594.40  71
   6  -3   0 173331. 2553.58  72
   3   3   0 172636. 2559.82  68
  -6   3   0 177360. 2597.79  62
  -3  -3   0 182295. 2600.25  62
   3  -6   0 179540. 2659.74  61
  -3   6   0 171592. 2540.66  56
   6  -3   0 165799. 2499.87  54
   3   3   0 173749. 2560.43  57
   6  -3   0 171105. 2595.30  60
   6  -3   0 171875. 2519.59  35
   6  -3   0 171123. 2516.75  30
  -6   3   0 179512. 2611.40  28
  -6   3   3 82255.7 1547.08  10
  -3  -3   3 83767.5 1464.24   9
   6  -3   3 80932.3 1357.46  11
  -6   3   3 86563.1 1542.60   5
   3  -6   3 82884.0 1436.22   8
  -3  -3   3 85273.4 1462.69   7
  -3  -3   3 84283.8 1469.48   1
  -3  -3   3 83955.1 1451.07   4
   6  -3   3 80631.5 1333.84   3
  -6   3   3 87751.4 1518.41  11
   3   3   3 88540.5 1335.38  53
   3  -6   3 81863.8 1433.11  50
   6  -3   3 85343.8 1449.18  48
  -3   6   3 102296. 1627.23  49
  -3   6   3 97944.7 1549.17  50
   3   3   3 92143.6 1503.63  46
   3  -6   3 88136.9 1492.73  43
  -6   3   3 86153.3 1417.05  44
   6  -3   3 85600.3 1434.61  52
  -3   6   3 88945.4 1466.88  90
   3   3   3 89853.1 1435.51  91
   3  -6   3 92168.4 1494.05  80
   3   3   3 90285.6 1411.66  81
  -3  -3   3 87969.3 1455.06  24
  -3   6   3 91079.3 1420.47  22
  -3  -3   3 86903.2 1438.98  25
   3  -6   3 91516.6 1518.57  88
  -3  -3   3 90247.2 1515.94  88
  -3  -3   3 86741.4 1463.90  42
  -6   3   3 83011.2 1430.15  41
   6  -3   3 86856.1 1439.87  72
  -3   6   3 91111.5 1480.82  74
   3  -6   3 90322.4 1512.02  71
   3   3   3 91080.5 1456.27  68
  -6   3   3 85538.7 1493.00  28
   6  -3   3 85878.8 1394.26  30
  -3  -3   3 91193.6 1454.07  18
  -3  -3   3 83789.4 1470.61  13
   6  -3   3 81258.3 1298.27  12
  -3   6   3 92311.3 1386.15  14
  -6   3   3 88827.0 1475.61  55
  -3   6   3 87332.5 1440.19  56
   6  -3   3 85319.4 1442.16  60
   3   3   3 86658.7 1435.14  57
   6  -3   3 80566.4 1341.20  54
   3   3   3 92731.2 1407.93  35
   3  -6   6 68063.2 1323.52  43
   6  -3   6 65773.1 1222.66  51
   6  -3   6 68040.5 1257.89  45
  -3   6   6 74825.6 1448.71  49
   3   3   6 70240.0 1302.64  46
  -3  -3   6 58127.7 1127.06  47
   6  -3   6 65107.9 1210.67  52
   3   3   6 68864.4 1273.56  44
  -3   6   6 68893.4 1236.23  74
   3   3   6 70019.4 1210.27  68
   3   3   6 65437.8 1135.63  30
   6  -3   6 63546.6 1148.38  30
  -3  -3   6 64114.8 1224.87  18
   3  -6   6 66944.5 1273.78  19
   3   3   6 65291.3 1193.60  57
   3   3   6 69395.3 1225.66  58
  -3   6   6 71912.0 1278.33  54
  -6   3   6 68377.2 1269.85  55
  -3  -3   6 65131.2 1289.85   9
  -6   3   6 64379.0 1362.12   5
  -6   3   6 59354.2 1376.47  10
  -3  -3   6 65582.4 1304.01   7
  -3  -3   6 65069.4 1305.95   1
  -3  -3   6 64579.0 1278.18   4
  -3   6   6 66374.7 1293.73  81
   6  -3   6 70848.8 1271.70  80
   3  -6   6 68647.0 1241.10  80
  -3  -3   6 65221.6 1242.60  42
  -3  -3   6 69059.2 1280.07  88
  -6   3   6 66141.6 1318.39  90
   3  -6   6 71721.3 1275.71  88
  -6   3   9 308.036 175.927  53
  -3  -3   9 633.415 256.760   1
  -3  -3   9 470.291 231.392   3
  -6   3   9 437.089 289.192   6
  -6   3   9 688.981 297.998   2
   3  -6   9 347.842 235.757   4
   3  -6   9 568.859 193.641  17
  -3  -3   9 536.561 221.797  16
   3  -6   9 531.546 193.344  15
   6  -2 -16 3391.93 409.887  76
   4   2 -16 2691.13 391.635  76
   4   2 -16 2228.95 279.963  33
  -6   4 -16 2194.57 304.858  33
  -4   6 -16 2642.19 382.854  33
  -4   6 -16 3059.66 332.588  31
  -2  -4 -16 3122.38 295.036  93
  -6   4 -16 2522.08 437.964  93
  -4   6 -16 3010.29 372.804  93
   2  -6 -16 2711.85 335.096  92
  -2  -4 -16 2005.04 381.713  92
   4   2 -16 2909.24 391.013  31
   2  -6 -16 2303.28 352.173  89
  -2  -4 -16 2161.82 356.885  89
   2  -6 -16 3038.47 288.207  86
  -6   4 -16 3447.81 361.039  86
  -2  -4 -16 2807.52 366.629  86
  -6   4 -16 3290.41 394.904  39
  -4   6 -16 3276.43 367.700  39
  -6   4 -16 2174.27 381.801  84
   2  -6 -16 3371.78 422.119  82
  -4   6 -16 2116.09 402.672  84
   6  -2 -16 1887.76 371.841  82
  -2  -4 -16 3130.53 316.107  78
  -6   4 -16 3630.99 403.778  78
   2  -6 -16 2916.32 374.161  77
  -2  -4 -13 1761.81 320.999  93
  -6   4 -13 1388.73 327.542  92
  -4   6 -13 1146.46 376.936  85
   2  -6 -13 1152.51 292.771  86
  -6   4 -13 1640.25 408.909  85
  -2  -4 -13 1654.58 395.426  86
  -4   6 -13 1733.24 308.583  86
  -2  -4 -13 1894.72 293.715  84
  -6   4 -13 1415.24 368.863  86
  -2  -4 -13 1329.14 354.985  89
   2  -6 -13 1502.43 374.208  89
   4   2 -13 1265.78 273.172  84
  -2  -4 -13 2405.91 413.498  82
   2  -6 -13-62.2458 517.334  82
  -6   4 -13 1125.23 400.689  39
  -4   6 -13 1673.35 401.167  39
  -4   6 -13 1417.89 322.501  78
  -6   4 -13 1631.07 413.333  78
   4   2 -13 1100.54 345.154  79
   2  -6 -13 1598.47 365.554  77
   6  -2 -13 1388.64 410.464  79
  -2  -4 -13 1260.49 326.452  78
  -2  -4 -13 1219.15 323.161  77
   6  -2 -13 997.360 398.797  76
   4   2 -13 1057.97 404.005  76
   6  -2 -13 1557.42 349.789  67
   4   2 -13 1561.71 338.205  67
  -4   6 -13 1406.28 358.327  63
   6  -2 -13 1816.78 356.693  31
   4   2 -13 2090.75 455.218  31
  -2  -4 -13 1689.77 364.837  29
  -4   6 -13 1334.87 348.218  31
  -4   6 -13 1778.17 336.151  59
  -6   4 -13 1480.23 360.177  59
  -6   4 -13 1283.51 334.138  33
   4   2 -13 1156.26 292.358  33
  -4   6 -13 1595.40 449.357  33
   6  -2 -13 1233.00 253.649  33
  -6   4 -10 17809.1 860.736  94
   2  -6 -10 17396.0 593.830  93
  -2  -4 -10 16811.7 669.094  93
  -6   4 -10 17200.3 702.021  92
  -2  -4 -10 17058.3 850.478  95
   4   2 -10 16126.0 559.113  93
  -2  -4 -10 16475.3 747.439  89
  -6   4 -10 16713.0 656.440  89
   2  -6 -10 16943.4 782.027  89
   2  -6 -10 18021.9 707.562  23
  -4   6 -10 15378.5 782.444  85
  -6   4 -10 17125.0 827.593  85
   4   2 -10 15890.3 616.619  84
   6  -2 -10 15918.4 548.038  84
   2  -6 -10 15506.9 660.864  86
  -6   4 -10 18821.3 785.726  86
  -2  -4 -10 16894.0 807.914  86
  -2  -4 -10 17661.6 619.617  84
  -4   6 -10 17604.3 664.854  86
   2  -6 -10 17434.9 573.323  84
   6  -2 -10 16212.4 731.597  83
  -2  -4 -10 18960.5 682.506  82
  -6   4 -10 17771.2 793.819  39
   2  -6 -10 18905.9 730.202  38
  -4   6 -10 17354.7 767.218  39
  -2  -4 -10 17317.7 611.553  39
   6  -2 -10 15779.7 620.171  77
   2  -6 -10 16227.5 598.635  78
   6  -2 -10 16485.7 817.222  79
   2  -6 -10 16540.2 757.713  77
  -4   6 -10 17464.0 696.100  78
  -2  -4 -10 18237.3 721.164  78
  -6   4 -10 19236.2 852.359  78
   4   2 -10 16855.6 744.343  79
  -2  -4 -10 16243.1 707.414  77
   6  -2 -10 16693.9 813.758  76
   4   2 -10 16624.6 834.168  76
   2  -6 -10 17352.0 668.338  76
  -4   6 -10 15747.4 703.862  65
   4   2 -10 17143.1 777.894  65
   6  -2 -10 17497.5 758.977  67
   4   2 -10 17377.8 746.116  67
  -4   6 -10 17156.9 783.415  63
   4   2 -10 16985.6 712.008  63
  -2  -4 -10 17271.1 727.988  29
  -4   6 -10 16237.6 739.989  31
  -6   4 -10 14825.2 618.219  31
   2  -6 -10 17213.8 654.389  29
   6  -2 -10 16786.3 699.491  31
   4   2 -10 17403.3 806.713  31
  -6   4 -10 17550.5 810.291  59
  -4   6 -10 17586.0 769.642  59
   6  -2 -10 14746.2 574.145  33
  -2  -4 -10 15504.4 570.093  33
  -2  -4 -10 16648.5 697.209  32
  -6   4 -10 13458.5 686.599  33
  -4   6 -10 17740.7 842.379  34
   2  -6 -10 16984.9 673.054  32
  -4   6  -7 1256.00 254.071  21
   2  -6  -7 1429.85 252.899  10
   4   2  -7 1375.01 219.059   8
   2  -6  -7 1198.18 205.860  12
   2  -6  -7 727.170 169.585  93
   4   2  -7 531.727 146.793  93
  -6   4  -7 212.671 252.268  94
  -4   6  -7 258.761 233.425  94
  -6   4  -7 421.109 198.488  92
   2  -6  -7 316.662 227.204  95
  -2  -4  -7 418.940 255.213  95
  -2  -4  -7 442.978 221.290  89
   2  -6  -7 580.439 232.169  89
  -6   4  -7 680.033 184.951  89
  -4   6  -7 939.242 227.290  48
  -6   4  -7 823.699 197.775  46
   2  -6  -7 995.497 240.010  23
  -2  -4  -7 934.696 218.468  23
  -4   6  -7 718.185 185.601  86
   2  -6  -7 1071.69 169.572  84
   2  -6  -7 242.021 182.263  86
   6  -2  -7 725.466 150.997  84
  -2  -4  -7 471.093 260.256  86
  -6   4  -7 403.417 229.112  85
  -6   4  -7 439.055 234.600  86
   6  -2  -7 519.210 230.318  83
  -2  -4  -7 303.851 272.873  82
  -2  -4  -7 719.718 171.577  84
   2  -6  -7 434.584 221.894  83
   2  -6  -7 951.118 282.796  38
   4   2  -7 698.141 195.488  43
  -2  -4  -7 836.897 178.849  39
   2  -6  -7 542.127 159.576  78
  -4   6  -7 500.766 189.192  78
   6  -2  -7 571.540 172.695  77
  -4   6  -7 510.211 172.888  76
   2  -6  -7 470.206 218.405  77
   4   2  -7 561.939 220.549  65
  -2  -4  -7 672.575 272.007  66
  -4   6  -7 452.646 183.261  65
   2  -6  -7 491.230 175.203  64
  -2  -4  -7 513.808 202.797  64
  -6   4  -7 571.092 183.600  63
   4   2  -7 616.325 198.862  63
  -4   6  -7 1006.96 244.971  31
  -6   4  -7 982.355 199.903  31
   6  -2  -7 1041.92 221.866  31
  -4   6  -7 929.287 225.238  59
  -6   4  -7 612.738 241.187  59
   4   2  -7 745.043 195.323  34
  -2  -4  -7 877.149 207.331  32
  -6   4  -7 936.828 227.613  34
   6  -2  -7 1023.73 170.494  33
   6  -2  -7 863.894 301.597  36
   4   2  -7 670.457 251.169  36
  -2  -4  -7 1419.58 179.657  33
  -6   4  -4 45061.7 953.545  14
   6  -2  -4 48580.1 1010.09  13
   2  -6  -4 48766.6 821.512  17
  -2  -4  -4 42739.9 746.211  14
   2  -6  -4 51368.3 1083.67   6
   6  -2  -4 47872.3 974.650   9
   6  -2  -4 49224.5 994.018   1
   6  -2  -4 48246.3 964.298   4
   6  -2  -4 49025.2 988.672   7
   2  -6  -4 51535.3 1076.74   2
   2  -6  -4 51278.8 1085.29  10
  -4   6  -4 47412.2 962.643  90
  -6   4  -4 52759.5 1041.41  90
   2  -6  -4 49720.7 924.598  88
  -2  -4  -4 51617.5 949.794  88
  -2  -4  -4 49945.9 923.468  51
   4   2  -4 46754.1 815.661  44
  -6   4  -4 40199.4 822.814  50
  -4   6  -4 44480.3 842.495  47
   6  -2  -4 44834.3 721.904  48
  -4   6  -4 49084.5 980.398  45
  -2  -4  -4 49468.1 968.744  50
  -2  -4  -4 50443.8 1070.03  49
  -4   6  -4 48866.8 990.230  48
  -6   4  -4 50802.1 998.417  44
   6  -2  -4 46019.2 794.422  45
  -6   4  -4 48292.9 948.459  21
  -2  -4  -4 46098.4 801.046  26
   2  -6  -4 46119.6 796.656  25
  -4   6  -4 45841.0 974.648  21
  -4   6  -4 49360.7 832.503  86
  -2  -4  -4 49427.3 804.801  84
   2  -6  -4 46726.1 886.412  86
  -6   4  -4 51231.8 983.243  86
   4   2  -4 48354.7 845.210  83
   2  -6  -4 49104.8 971.577  83
  -2  -4  -4 45157.4 855.679  82
  -4   6  -4 51500.7 922.984  81
  -2  -4  -4 48109.9 849.562  42
  -2  -4  -4 46758.9 795.401  39
   2  -6  -4 47809.8 904.088  79
   6  -2  -4 42439.0 834.285  77
  -2  -4  -4 46320.1 916.930  78
   2  -6  -4 46867.7 808.948  78
  -2  -4  -4 47800.8 921.289  77
  -4   6  -4 50006.0 896.521  78
  -4   6  -4 43654.8 761.956  76
  -6   4  -4 48061.0 896.327  74
   2  -6  -4 48962.5 814.627  75
  -4   6  -4 43929.9 865.652  73
   2  -6  -4 48741.6 837.896  69
  -2  -4  -4 48203.4 951.349  64
   4   2  -4 49211.2 882.294  70
   2  -6  -4 51337.9 976.095  61
   6  -2  -4 46109.9 883.870  31
  -6   4  -4 37255.2 768.026  31
   4   2  -4 46787.8 870.992  30
   6  -2  -4 46566.9 868.637  30
  -4   6  -4 46778.1 819.178  54
   4   2  -4 47547.2 876.470  58
   6  -2  -4 37838.8 756.299  33
   4   2  -4 53565.0 961.118  35
  -6   4  -4 46728.7 913.010  34
   4   2  -4 48185.6 927.073  36
   6  -2  -4 47270.5 882.090  35
  -2  -4  -1 45731.5 789.243  16
  -4   6  -1 48614.5 877.373  14
   4   2  -1 43853.1 857.352  20
  -2  -4  -1 43999.0 755.712  13
   2  -6  -1 44968.9 834.153  19
   4   2  -1 41794.0 645.209  21
   2  -6  -1 45356.4 888.442  88
  -2  -4  -1 43970.9 885.693  88
  -6   4  -1 43352.6 946.690  90
  -6   4  -1 43096.0 904.696   6
  -2  -4  -1 43427.7 803.502   9
  -2  -4  -1 42001.6 778.249   4
  -2  -4  -1 42485.4 786.078   7
   6  -2  -1 45306.3 859.120   1
  -4   6  -1 44394.5 895.267  90
   4   2  -1 43541.1 858.044  91
   6  -2  -1 42524.2 772.484  48
   6  -2  -1 44048.9 816.211  51
   2  -6  -1 43053.6 905.844  50
  -4   6  -1 44234.6 860.197  45
  -2  -4  -1 45406.4 884.438  47
  -4   6  -1 47936.5 870.072  49
   4   2  -1 44351.8 812.443  46
   2  -6  -1 43494.5 910.331  49
   2  -6  -1 42735.1 857.723  80
  -6   4  -1 43806.7 895.055  40
  -2  -4  -1 44064.1 836.429  42
  -6   4  -1 42666.7 878.213  27
  -2  -4  -1 43906.8 824.253  25
  -4   6  -1 44296.2 838.265  22
  -2  -4  -1 43103.1 737.151  23
   6  -2  -1 43123.8 830.227  72
  -4   6  -1 46764.1 887.016  74
   4   2  -1 42536.9 827.775  70
   2  -6  -1 43169.9 838.711  69
  -6   4  -1 42198.1 765.680  66
  -2  -4  -1 45526.3 867.861  62
   2  -6  -1 44772.0 896.506  61
   4   2  -1 43155.7 725.127  63
   6  -2  -1 42516.8 873.580  60
   6  -2  -1 42230.5 807.166  54
   4   2  -1 43080.8 835.659  57
   6  -2  -1 42811.0 813.690  35
   4   2  -1 46606.6 848.562  35
   6  -2  -1 42703.8 812.067  30
  -6   4   2 12995.1 489.129   6
  -6   4   2 14880.1 483.698   2
  -2  -4   2 14222.3 419.294   9
  -2  -4   2 15523.2 427.037   4
  -2  -4   2 15107.2 435.462   7
  -6   4   2 13350.1 450.891  10
   6  -2   2 8824.60 331.793  48
  -4   6   2 9424.94 329.361  45
   2  -6   2 7789.73 317.640  49
   6  -2   2 8609.95 329.515  51
  -2  -4   2 8910.21 336.837  47
  -4   6   2 8971.94 400.266  50
   2  -6   2 8614.38 353.486  50
   4   2   2 8617.15 343.737  46
  -4   6   2 10221.0 419.223  49
   2  -6   2 9477.37 357.940  43
   4   2   2 9236.82 356.144  44
  -4   6   2 7279.23 342.255  90
   2  -6   2 7176.66 333.595  80
  -2  -4   2 12867.1 399.198  24
  -4   6   2 13282.5 383.357  22
  -2  -4   2 11971.6 382.215  25
  -6   4   2 10824.9 431.208  27
  -6   4   2 9535.28 421.435  40
  -2  -4   2 7171.36 337.819  88
  -6   4   2 6335.01 371.676  90
   2  -6   2 7473.36 341.452  88
  -2  -4   2 7521.91 333.598  75
   6  -2   2 7284.92 315.475  72
  -4   6   2 8005.96 363.998  74
   4   2   2 7134.53 314.873  70
   2  -6   2 7963.82 350.672  69
   4   2   2 7465.79 310.102  68
   6  -2   2 11034.7 348.419  30
  -6   4   2 12006.9 453.069  28
   6  -2   2 13439.4 307.699  12
  -2  -4   2 14007.6 424.403  13
  -4   6   2 14097.8 397.017  14
   2  -6   2 14431.4 412.556  14
   6  -2   2 8150.00 288.336  54
   6  -2   2 7977.32 325.392  60
   4   2   2 8561.44 332.122  57
   6  -2   2 9749.15 331.796  35
   4   2   2 11989.5 372.205  35
  -6   4   5 1083.41 265.548   6
  -6   4   5 1183.37 213.601  10
  -6   4   5 1032.64 253.476   2
  -2  -4   5 1015.31 247.391   4
  -2  -4   5 1194.30 257.976   7
   6  -2   5 1239.68 211.471  45
  -4   6   5 1348.80 244.597  50
  -2  -4   5 1119.03 157.803  47
   6  -2   5 1150.46 168.315  51
   2  -6   5 1146.54 188.927  50
   4   2   5 1319.36 210.401  44
  -4   6   5 1351.62 263.322  49
   6  -2   5 1187.70 200.223  48
  -6   4   5 1236.50 160.973  44
   4   2   5 1344.79 211.405  46
  -4   6   5 1241.53 188.153  90
   2  -6   5 1336.27 188.157  80
  -6   4   5 1330.17 298.744  40
  -2  -4   5 1344.51 237.099  42
  -2  -4   5 1383.01 198.286  88
  -6   4   5 1197.06 221.662  90
   2  -6   5 1513.17 194.812  88
  -4   6   5 1597.33 234.792  74
  -2  -4   5 1485.48 205.883  75
   6  -2   5 1330.99 199.011  72
  -6   4   5 1308.20 299.920  28
   6  -2   5 1629.14 192.123  30
   4   2   5 1319.47 183.620  30
   4   2   5 1303.68 163.693  35
   6  -2   5 1394.48 155.372  60
  -4   6   5 1355.09 196.743  54
   6  -2   5 1044.18 123.350  54
   4   2   5 1319.41 170.872  57
   4   2   5 1458.10 180.616  70
   2  -6   5 1319.01 226.453  14
  -2  -4   5 1219.32 225.989  16
  -4   6   5 925.750 161.206  14
  -2  -4   5 1282.28 258.174  13
   2  -6   5 1218.03 231.698  19
  -2  -4   8 38641.7 914.377  42
   6  -2   8 41818.8 954.845  45
  -4   6   8 45365.5 1032.40  50
   4   2   8 40259.6 925.405  44
   2  -6   8 42598.0 978.761  69
  -2  -4   8 40883.6 913.118  25
  -6   4   8 39375.9 957.832  27
  -2  -4   8 39971.5 957.314  26
  -2  -4   8 37394.6 927.999  16
   2  -6   8 39767.5 956.404  19
   2  -6   8 36778.1 928.626  14
  -2  -4   8 39805.8 1019.89   7
  -2  -4   8 39365.1 990.496   4
  -2  -4   8 40664.5 996.945   9
  -6   4   8 42150.5 1121.25   6
  -2  -4   8 40281.1 1014.40   1
  -6   4   8 40262.3 1101.32   2
  -6   4   8 42414.2 959.179  55
  -4   6   8 42654.2 967.718  54
   5   1 -17 35.6392 255.072  76
   6  -1 -17 150.567 228.369  76
  -5   6 -17-160.595 298.064  84
  -6   5 -17 24.9493 242.071  84
  -6   5 -17 534.611 277.705  39
  -1  -5 -17-213.590 241.589  89
   1  -6 -17 8.75100 228.000  89
  -5   6 -17 119.292 219.731  93
  -6   5 -17-42.1414 258.095  93
  -1  -5 -17 125.577 229.536  92
   1  -6 -17 99.1774 195.860  92
  -1  -5 -17 31.0430 172.501  86
   5   1 -17 51.9712 127.637  33
  -6   5 -17-48.6236 174.284  33
  -5   6 -17 7.46338 196.963  33
   5   1 -17 339.540 210.320  31
   1  -6 -17 426.501 225.422  77
   5   1 -14 4798.26 396.812  33
  -6   5 -14 4720.04 487.154  33
   6  -1 -14 4872.01 366.346  33
  -5   6 -14 5308.26 548.982  33
   6  -1 -14 5924.05 523.040  67
   5   1 -14 6173.56 505.655  67
   1  -6 -14 4872.54 444.744  86
  -6   5 -14 5270.68 547.684  85
   5   1 -14 4989.57 341.915  84
  -6   5 -14 5689.69 482.798  86
  -1  -5 -14 4504.91 485.982  86
  -5   6 -14 5183.88 554.129  85
  -5   6 -14 5443.98 439.280  86
  -1  -5 -14 5835.40 409.173  93
  -1  -5 -14 4686.65 501.590  89
   1  -6 -14 4315.64 486.951  89
  -6   5 -14 6652.35 610.138  39
  -5   6 -14 6243.59 564.210  39
   1  -6 -14 5383.60 545.954  82
  -1  -5 -14 6622.85 502.800  82
   6  -1 -14 5044.94 528.476  82
   6  -1 -14 5381.98 552.007  79
   5   1 -14 4765.46 484.068  79
   1  -6 -14 4860.13 486.784  77
   1  -6 -11 12.5801 296.510  89
  -1  -5 -11 12.1845 303.607  89
   1  -6 -11 184.967 253.971  23
  -6   5 -11-14.6477 302.798  94
   1  -6 -11 66.8795 201.191  93
  -1  -5 -11 114.123 221.442  93
  -6   5 -11 62.3206 230.216  92
  -5   6 -11 179.359 229.707  86
  -6   5 -11-104.080 254.574  86
  -1  -5 -11 220.046 191.696  84
  -1  -5 -11-12.0466 278.748  86
   6  -1 -11 58.4099 165.406  84
  -6   5 -11 72.2287 312.358  85
  -5   6 -11 316.486 328.151  85
   1  -6 -11 179.734 176.946  84
   1  -6 -11 51.0747 250.377  86
   5   1 -11 166.191 187.360  84
   1  -6 -11 38.5059 194.215  78
  -1  -5 -11 63.2037 224.530  78
  -5   6 -11-10.6476 263.157  78
   5   1 -11 127.724 301.935  79
  -6   5 -11 225.017 290.615  78
  -1  -5 -11-10.8523 258.091  77
   6  -1 -11-64.5540 329.427  79
   1  -6 -11 34.8345 268.049  77
   1  -6 -11 352.378 299.886  38
  -5   6 -11 96.4703 318.774  39
  -6   5 -11 307.230 331.802  39
   6  -1 -11 449.179 364.600  76
   5   1 -11 238.677 373.139  76
   6  -1 -11-79.3055 282.871  67
   5   1 -11-11.0557 264.674  67
  -6   5 -11 254.621 233.514  63
  -5   6 -11 149.008 245.895  63
  -5   6 -11 10.0278 257.835  31
  -6   5 -11 245.907 218.028  31
   6  -1 -11 167.617 284.793  31
  -1  -5 -11 256.147 285.033  29
   1  -6 -11 208.759 249.252  29
   5   1 -11 118.472 313.742  31
  -5   6 -11-63.4910 247.395  59
  -6   5 -11 223.306 263.432  59
  -5   6 -11 201.344 335.142  34
   1  -6 -11 230.461 246.901  32
   6  -1 -11 82.5282 187.705  33
   5   1 -11 87.3198 210.417  33
  -1  -5 -11 348.711 241.363  32
   5   1  -8 13320.5 500.140   8
  -5   6  -8 12638.5 657.467  94
   1  -6  -8 14468.1 492.973  93
  -1  -5  -8 14189.6 520.961  93
  -5   6  -8 14656.9 523.699  92
  -6   5  -8 14968.7 559.822  92
   1  -6  -8 14265.1 683.704  95
  -6   5  -8 14856.8 524.827  89
   1  -6  -8 14857.5 589.401  23
  -1  -5  -8 14076.2 562.509  23
  -5   6  -8 13755.2 537.229  86
   1  -6  -8 14091.4 460.072  84
  -1  -5  -8 15090.9 489.734  84
  -6   5  -8 14686.1 597.734  86
   1  -6  -8 13550.1 581.796  86
  -1  -5  -8 14441.5 652.541  86
   6  -1  -8 12758.7 439.602  84
  -1  -5  -8 13082.9 557.053  82
   5   1  -8 13832.2 543.737  83
   6  -1  -8 13213.7 581.001  83
   5   1  -8 13352.2 594.651  36
   5   1  -8 13581.7 513.155  43
   5   1  -8 14023.2 653.714  79
   6  -1  -8 13262.9 668.959  79
  -1  -5  -8 14084.0 603.241  77
   1  -6  -8 13584.0 607.023  77
  -1  -5  -8 13239.3 536.019  78
  -5   6  -8 14325.4 604.658  78
  -6   5  -8 15744.7 679.201  78
   5   1  -8 13702.4 703.366  76
   1  -6  -8 14621.3 528.111  76
   6  -1  -8 13374.2 678.862  76
  -1  -5  -8 13601.6 583.952  64
   1  -6  -8 13480.7 574.102  64
   5   1  -8 13526.0 621.194  65
  -1  -5  -8 13637.8 603.803  66
   5   1  -8 13810.3 566.251  63
  -5   6  -8 14227.9 633.504  63
  -6   5  -8 14554.9 604.199  63
   6  -1  -8 14041.3 586.609  31
   5   1  -8 14199.7 633.020  31
  -6   5  -8 13488.9 649.117  59
  -5   6  -8 13003.3 621.343  59
  -5   6  -8 13861.0 647.319  34
  -6   5  -8 15192.4 651.916  34
   1  -6  -8 13544.4 557.690  32
  -1  -5  -8 13661.0 568.953  32
   6  -1  -8 12751.3 482.833  33
   1  -6  -5 42751.5 1007.31  10
   6  -1  -5 43676.5 950.808   4
   6  -1  -5 46181.0 988.977   7
  -1  -5  -5 41494.2 927.934   2
   1  -6  -5 43344.0 1008.00   2
  -1  -5  -5 41865.7 933.493   6
   1  -6  -5 43839.5 1023.98   6
   1  -6  -5 39571.0 749.921  93
  -5   6  -5 37575.5 883.012  90
  -1  -5  -5 39565.4 783.501  93
  -6   5  -5 38887.0 803.459  92
  -6   5  -5 41711.8 921.164  90
  -1  -5  -5 41908.6 847.959  88
   1  -6  -5 39035.3 816.175  88
  -6   5  -5 43339.9 933.071  44
  -1  -5  -5 41909.2 948.038  50
  -1  -5  -5 41208.0 827.353  51
  -1  -5  -5 40716.0 879.314  23
  -6   5  -5 43886.4 960.891  21
  -5   6  -5 40835.8 951.040  21
   1  -6  -5 41990.0 905.897  23
   6  -1  -5 34883.2 695.284  84
  -1  -5  -5 40669.1 747.601  84
  -5   6  -5 38304.5 802.487  86
  -6   5  -5 41018.0 892.436  86
   1  -6  -5 39912.7 894.997  86
   1  -6  -5 40636.1 906.217  83
   5   1  -5 38529.4 832.250  83
  -5   6  -5 39063.0 794.315  81
   1  -6  -5 40727.7 903.217  38
  -1  -5  -5 41255.1 878.334  38
   6  -1  -5 37849.2 753.842  77
   1  -6  -5 39692.7 925.445  77
  -6   5  -5 44628.7 1008.45  78
   1  -6  -5 38671.6 783.745  78
  -1  -5  -5 40724.2 908.017  77
  -1  -5  -5 39544.6 848.711  78
  -5   6  -5 42617.4 912.908  78
   5   1  -5 40634.0 779.668  72
   5   1  -5 40786.1 934.341  65
   6  -1  -5 38853.5 901.359  65
  -1  -5  -5 40980.5 908.039  64
  -1  -5  -5 41451.9 845.468  61
   5   1  -5 39477.0 875.469  63
   1  -6  -5 43071.8 890.033  61
   6  -1  -5 42036.9 971.883  13
   6  -1  -5 41529.1 870.171  20
  -6   5  -5 37199.9 793.922  31
  -5   6  -5 39737.4 865.414  31
   6  -1  -5 40961.6 798.371  30
   5   1  -5 41972.8 803.657  30
   5   1  -5 41099.3 913.229  36
   6  -1  -5 40030.3 819.837  35
   5   1  -5 39572.5 823.825  34
   6  -1  -5 35552.8 751.973  33
   5   1  -5 41874.7 839.328  35
  -1  -5  -2 112324. 1647.34  14
  -1  -5  -2 115984. 1674.52  16
   1  -6  -2 112610. 1675.32  14
   6  -1  -2 113799. 1780.21  13
   1  -6  -2 115863. 1698.34  19
   6  -1  -2 115752. 1780.89   9
   6  -1  -2 115615. 1779.88   1
   6  -1  -2 113886. 1752.54   4
   5   1  -2 117906. 1776.40   4
  -5   6  -2 112554. 1826.64  90
  -6   5  -2 109932. 1853.47  90
  -1  -5  -2 108177. 1756.26  88
   1  -6  -2 109832. 1757.73  88
  -1  -5  -2 115820. 1865.35  49
  -5   6  -2 110478. 1788.03  45
  -1  -5  -2 111456. 1791.71  50
  -5   6  -2 111536. 1759.41  50
   1  -6  -2 109635. 1824.12  50
  -5   6  -2 109786. 1699.37  49
   1  -6  -2 107582. 1839.42  49
  -6   5  -2 109804. 1807.22  48
  -5   6  -2 109044. 1773.68  48
  -6   5  -2 100797. 1749.75  50
  -1  -5  -2 109143. 1661.04  23
  -1  -5  -2 110855. 1681.81  25
  -6   5  -2 106865. 1613.47  86
   1  -6  -2 106889. 1640.03  83
  -6   5  -2 112271. 1779.58  40
   1  -6  -2 108549. 1659.66  38
   1  -6  -2 98840.4 1479.42  78
  -1  -5  -2 99937.7 1585.40  78
   1  -6  -2 106706. 1686.84  75
  -5   6  -2 113324. 1780.07  74
  -1  -5  -2 105260. 1690.71  75
   6  -1  -2 103831. 1692.65  72
  -6   5  -2 111237. 1792.25  74
   5   1  -2 104198. 1709.59  70
   6  -1  -2 105098. 1656.48  65
   1  -6  -2 108396. 1700.83  69
   5   1  -2 106800. 1617.52  63
  -5   6  -2 112046. 1690.48  54
   5   1  -2 103977. 1701.60  57
   6  -1  -2 109017. 1703.79  35
   5   1  -2 116749. 1746.74  35
   5   1  -2 106083. 1696.17  30
   6  -1  -2 108643. 1701.53  30
  -1  -5   1 52154.6 1022.66  88
   1  -6   1 52722.6 1027.92  88
   6  -1   1 55844.9 962.164   1
   6  -1   1 53653.9 968.319   9
   5   1   1 52906.7 958.495   9
   5   1   1 54228.2 938.619   4
  -6   5   1 60272.4 1119.85   2
   5   1   1 54447.0 940.569   7
  -6   5   1 54258.2 1106.88   6
  -5   6   1 53441.3 1057.75  90
  -6   5   1 52128.0 1104.33  90
  -6   5   1 50978.4 953.164  48
   6  -1   1 51510.2 977.120  51
  -5   6   1 53855.8 990.747  45
   1  -6   1 51969.4 1024.02  50
  -1  -5   1 53097.5 1009.27  47
   5   1   1 52530.0 991.435  44
  -5   6   1 52621.1 1089.36  50
   1  -6   1 53711.2 1005.46  49
  -5   6   1 54657.1 1089.63  49
  -5   6   1 53741.9 955.313  48
   1  -6   1 51618.5 1002.63  80
  -6   5   1 52997.5 1037.67  40
  -6   5   1 55772.9 1063.17  27
  -1  -5   1 54835.8 987.768  25
  -5   6   1 52371.3 1060.48  74
  -1  -5   1 48529.6 994.210  75
   6  -1   1 51415.7 982.289  72
   5   1   1 49871.1 977.430  70
   1  -6   1 52238.0 1004.59  69
  -1  -5   1 51147.4 987.661  69
   5   1   1 52941.0 968.585  30
   6  -1   1 52755.0 963.538  30
   5   1   1 54123.1 899.168  13
  -1  -5   1 57005.3 985.635  16
  -5   6   1 55375.3 1020.26  14
   1  -6   1 56714.8 988.625  14
  -5   6   1 54025.0 996.159  54
  -6   5   1 52195.9 1003.77  54
   5   1   1 54873.5 971.797  35
   6  -1   1 51461.6 953.289  35
  -5   6   4 8655.02 314.999  45
   6  -1   4 8491.98 343.829  51
   5   1   4 8785.06 376.997  44
  -1  -5   4 7950.31 326.486  47
  -5   6   4 8643.30 445.065  50
   1  -6   4 8443.94 362.644  50
   1  -6   4 7817.79 304.183  49
  -5   6   4 8797.29 260.891  48
  -5   6   4 8592.71 452.042  49
   6  -1   4 8436.14 371.265  48
  -6   5   4 8102.04 393.665  90
  -5   6   4 8626.83 379.001  90
  -6   5   4 8440.32 428.368  40
  -6   5   4 10546.9 480.579   6
   5   1   4 8804.56 268.259   4
  -1  -5   4 10465.8 428.745   4
  -6   5   4 10674.1 479.345   2
  -6   5   4 8134.03 367.327  54
  -5   6   4 9467.08 382.655  54
  -6   5   4 9870.45 435.259  27
  -1  -5   4 8148.88 368.609  75
   6  -1   4 8676.79 357.165  72
  -5   6   4 7936.09 411.444  74
  -1  -5   4 7989.29 353.775  69
   1  -6   4 8366.14 376.714  69
   5   1   4 7936.82 336.025  70
   1  -6   4 8909.72 381.188  88
  -1  -5   4 8477.96 377.629  88
  -1  -5   4 10530.6 414.183  16
   5   1   4 8977.93 338.114  20
   1  -6   4 10538.6 403.757  14
   1  -6   4 10035.8 409.386  16
   6  -1   4 9005.80 335.931  20
   5   1   4 9131.55 343.010  30
   6  -1   4 9285.62 341.359  30
   5   1   4 8899.08 320.103  35
   6  -1   4 8654.84 325.364  35
  -1  -5   7 12644.7 500.677  42
  -1  -5   7 14504.9 505.198  25
   1  -6   7 14859.4 530.571  25
  -6   5   7 12975.8 512.494  27
   1  -6   7 12307.8 487.289  69
   1  -6   7 14010.8 522.285  14
  -1  -5   7 13475.6 509.495  14
  -1  -5   7 13726.5 516.670  16
   1  -6   7 14253.3 527.679  19
   5   1   7 12763.3 508.285  48
   6  -1   7 13031.3 486.746  45
  -5   6   7 13817.9 567.855  50
   5   1   7 13466.1 479.337  44
  -1  -5   7 14733.0 568.252   9
  -6   5   7 14944.6 599.406   2
  -1  -5   7 15082.8 578.662   4
  -1  -5   7 15202.0 602.714   7
   1  -6   7 15031.9 591.658   4
  -6   5   7 15599.9 620.664   6
  -5   6   7 13267.6 500.244  54
   5   1   7 13248.2 450.159  57
  -5   6   7 12315.3 499.900  74
  -1  -5   7 11994.6 486.953  75
   1  -6   7 11784.2 505.658  75
  -1  -5   7 11384.8 458.807  61
  -1  -5  10 32041.5 939.296   1
  -1  -5  10 32097.1 914.274   9
  -6   6 -18 6869.74 398.997  84
  -6   6 -18 7181.41 285.583  33
   6   0 -18 6126.08 370.066  76
  -6   6 -18 6577.89 332.065  93
   0  -6 -15 352.113 286.177  89
   6   0 -15 27.9281 277.307  31
  -6   6 -15-202.279 317.918  39
   0  -6 -15 21.1022 279.918  77
  -6   6 -15 97.2792 269.796  78
   6   0 -15 42.0957 284.629  79
   6   0 -15 263.946 347.110  76
  -6   6 -12 836.561 292.569  86
  -6   6 -12 720.461 376.677  85
   0  -6 -12 819.338 317.110  86
   0  -6 -12 752.518 362.997  89
   0  -6 -12 169.836 417.452  82
  -6   6 -12 1381.95 424.366  39
   0  -6 -12 822.110 248.044  78
  -6   6 -12 1264.10 355.798  78
   0  -6 -12 720.541 321.638  77
   6   0 -12 739.136 365.071  79
   6   0 -12 864.162 415.604  76
   6   0 -12 1082.58 324.972  67
  -6   6 -12 1149.78 317.895  63
   6   0 -12 729.628 344.231  31
   0  -6 -12 1291.99 318.391  29
   0  -6 -12 918.199 246.385  93
  -6   6 -12 932.128 386.064  33
   0  -6 -12 1127.52 308.105  32
   6   0 -12 739.956 235.419  33
  -6   6  -9 85.8263 267.242  94
   0  -6  -9-12.3636 252.552  95
   0  -6  -9 162.618 257.823  89
   0  -6  -9 54.8448 213.354  23
   0  -6  -9 76.6318 237.714  86
  -6   6  -9-101.072 270.967  85
   0  -6  -9 53.9335 151.135  84
   0  -6  -9 109.494 244.684  38
  -6   6  -9-138.699 288.058  39
   0  -6  -9-76.8300 236.375  77
   6   0  -9-56.1105 296.119  79
  -6   6  -9-139.799 243.726  78
   0  -6  -9 13.6739 168.277  78
   6   0  -9 23.9692 319.645  76
   6   0  -9 19.2830 209.592  65
   0  -6  -9-60.6853 237.508  66
   0  -6  -9 79.3396 192.145  64
  -6   6  -9 80.2289 212.130  63
  -6   6  -9 22.8049 224.342  59
  -6   6  -9 86.1948 232.343  34
   0  -6  -9 24.6898 184.989  32
   6   0  -9 9.29871 246.691  31
   0  -6  -9-49.3773 222.191  29
  -6   6  -6 104502. 1812.79  44
   0  -6  -6 101353. 1782.20  23
  -6   6  -6 102765. 1738.07  86
   0  -6  -6 101314. 1858.40  86
   6   0  -6 99745.1 1773.09  83
   0  -6  -6 95504.2 1680.11  78
  -6   6  -6 111266. 1916.37  78
  -6   6  -6 108591. 1810.86  90
   0  -6  -6 98118.0 1618.29  93
  -6   6  -6 101125. 1668.62  92
   6   0  -6 102219. 1673.88  35
   6   0  -6 97481.2 1828.66  36
   6   0  -6 101619. 1849.61  65
   0  -6  -6 99324.5 1821.04  64
   0  -6  -6 94684.2 1756.97  66
   6   0  -6 101691. 1633.04  30
  -6   6  -6 97803.5 1723.27  31
   0  -6  -6 101679. 1888.31   6
   0  -6  -6 98289.0 1856.70   2
   0  -6  -6 100842. 1769.31  38
  -6   6  -6 100912. 1897.83  21
   6   0  -6 97245.2 1708.73  20
  -6   6  -3-70.0174 189.805  48
  -6   6  -3 82.7317 170.484  50
   0  -6  -3 66.3365 215.115  50
  -6   6  -3 41.4902 128.505  49
   0  -6  -3 17.1554 199.252  49
   6   0  -3 26.1955 219.000   4
   6   0  -3 82.2587 226.353   7
   6   0  -3-17.0590 121.558  57
  -6   6  -3-22.0495 119.961  54
   0  -6  -3 54.5147 170.299  38
   0  -6  -3 27.6078 98.0480  78
  -6   6  -3 118.961 189.686  74
   6   0  -3 7.01802 155.675  72
   0  -6  -3 41.2093 130.186  75
   6   0  -3-3.82413 124.254  65
   6   0  -3-43.8676 172.946  30
   0  -6  -3-18.6675 130.111  14
   0  -6  -3 114.237 152.208  19
   6   0  -3 77.2030 217.557  13
   6   0  -3 4.28096 168.455  20
   0  -6  -3-37.2088 144.002  25
  -6   6  -3 20.7467 203.431  90
   0  -6  -3-91.5788 144.592  88
   6   0  -3-3.54813 177.979  35
  -6   6   0 48320.5 1015.79  50
  -6   6   0 45157.9 902.889  48
   0  -6   0 46489.7 984.387  49
  -6   6   0 45760.2 934.350  45
   6   0   0 47195.3 895.073  44
   0  -6   0 47271.8 966.482  50
  -6   6   0 44518.6 1003.58  90
   0  -6   0 44889.4 890.734  25
   0  -6   0 45568.6 945.354  88
   6   0   0 47137.6 908.828   9
   6   0   0 45126.0 888.610   7
  -6   6   0 46085.9 987.592  74
   0  -6   0 44245.2 908.622  75
   0  -6   0 46152.5 914.402  69
   6   0   0 44603.3 902.465  70
   0  -6   0 48235.0 887.131  14
   6   0   0 45947.9 873.790  13
   0  -6   0 49131.6 907.620  16
   6   0   0 45552.9 889.399  30
  -6   6   0 48625.0 919.618  54
   6   0   0 46208.2 889.476  35
   6   0   3 45.4659 157.139  44
  -6   6   3 10.4177 111.184  48
   6   0   3 43.2383 134.532  51
  -6   6   3 39.4449 167.491  54
  -6   6   3 285.359 232.117   6
   6   0   3 63.4906 151.547   9
  -6   6   3 122.330 209.551   2
   6   0   3 45.2720 139.624   7
  -6   6   3 74.9329 194.972  90
   0  -6   3 85.9631 159.546  88
  -6   6   3 97.1522 286.251  40
   0  -6   3 151.505 168.017  75
   6   0   3 43.0574 127.941  70
   0  -6   3 83.2341 168.110  61
   0  -6   3 63.0724 203.084  16
   0  -6   3 36.6694 180.296  14
   6   0   3 70.1814 114.906  13
   6   0   3-6.80369 169.531  30
   6   0   3-44.9830 158.495  35
  -6   6   6 18284.9 567.513  90
   0  -6   6 18092.0 574.854  88
   0  -6   6 16108.5 605.820   4
  -6   6   6 17620.4 647.334   6
   0  -6   6 17503.1 561.738  69
   0  -6   6 16502.8 561.092  61
  -6   6   6 16705.0 566.823  54
   0  -6   6 15035.7 544.096  14
   0  -6   6 16452.1 571.143  16
   0  -6   6 16141.2 557.671  25
   6   0   6 15539.6 461.335  30
  -6   6   6 16829.3 606.991  74
   0  -6   6 16614.7 577.400  75
   6   0   6 15975.4 561.663  48
  -6   6   6 17058.0 648.300  50
  -6   6   6 15471.8 668.416  49
   0  -6   9-7.72562 252.808   1
   0  -6   9-30.4683 254.754   9
  -6   6   9 157.786 235.855  50
   0  -6   9 64.1430 176.142  75
   0  -6   9 18.9393 189.910  25
   0  -6   9 55.5250 229.507  19
   0   7 -16 626.135 262.195  33
  -7   0 -16 628.635 256.459  93
  -7   0 -16 372.888 236.178  92
   0   7 -16 403.707 283.141  31
   0   7 -16 379.742 196.354  84
  -7   0 -16-10.2685 267.065  86
  -7   0 -16 354.225 268.549  78
   7  -7 -16 426.301 214.934  77
   7  -7 -13 84.7422 329.659  79
   7  -7 -13 12.0258 271.653  77
  -7   0 -13-14.5489 319.618  78
   7  -7 -13 133.232 324.579  38
  -7   0 -13 187.573 284.246  39
   7  -7 -13-25.2912 249.696  76
  -7   0 -13-76.8246 345.367  86
   0   7 -13 68.3943 320.940  63
   0   7 -13-62.3216 358.816  31
  -7   0 -13-24.8340 337.553  92
  -7   0 -13-118.244 276.391  89
  -7   0 -10 34841.5 1048.52  89
   7  -7 -10 39709.3 1124.24  23
  -7   0 -10 37434.7 1331.10  86
   0   7 -10 33868.3 1116.37  85
   7  -7 -10 34457.8 1241.21  83
  -7   0 -10 40981.5 1166.53  39
   7  -7 -10 35413.4 1184.42  79
   7  -7 -10 33888.1 1131.15  77
  -7   0 -10 36912.6 1282.16  78
   7  -7 -10 34596.4 996.619  76
   0   7 -10 34940.0 1121.38  76
   0   7 -10 34108.8 1242.08  65
  -7   0 -10 37399.3 1266.35  66
   0   7 -10 36752.3 1224.20  63
   0   7 -10 39112.1 1343.38  31
  -7   0 -10 43791.6 1225.63  29
  -7   0 -10 37497.1 1180.56  59
   0   7 -10 39164.6 1251.25  34
   7  -7  -7 37.4169 241.425  12
   7  -7  -7 19.2405 234.973   1
   7  -7  -7 61.4744 226.277   7
   7  -7  -7-6.98876 166.942  89
  -7   0  -7 157.493 168.022  89
  -7   0  -7 18.7509 221.474  95
   0   7  -7 57.3071 149.738  91
  -7   0  -7-9.26254 228.450  94
   0   7  -7-71.4463 182.823  85
  -7   0  -7 7.15929 199.204  39
   7  -7  -7 8.94273 262.585  79
  -7   0  -7 131.021 258.643  78
   0   7  -7 81.3861 236.170  76
   7  -7  -7 34.8806 202.720  77
  -7   0  -7 37.0983 314.687  66
   0   7  -7 82.2854 219.356  63
  -7   0  -7 36.7363 214.792  29
   0   7  -7 100.393 188.092  21
   7  -7  -7 29.8231 261.129  13
  -7   0  -7-58.9119 177.519  59
  -7   0  -4 1007.71 226.636  87
   0   7  -4 1057.99 189.553  81
   7  -7  -4 1178.05 201.723  80
   7  -7  -4 1131.94 250.209  11
   0   7  -4 1467.86 242.611   8
   7  -7  -4 1392.15 256.160   3
   7  -7  -4 1173.01 262.739   5
  -7   0  -4 1283.63 349.108  41
   0   7  -4 1001.64 188.937  91
  -7   0  -4 984.736 222.859  95
   7  -7  -4 893.111 179.052  71
   0   7  -4 1099.96 167.921  67
  -7   0  -4 1425.85 220.116  62
  -7   0  -4 1176.91 224.111  29
   7  -7  -4 1124.26 193.330  60
  -7   0  -4 924.019 180.736  59
   0   7  -4 968.425 166.416  56
   0   7  -4 1124.15 193.823  21
   0   7  -1-10.2705 169.419  91
  -7   0  -1-29.7568 197.698  87
  -7   0  -1 45.7913 181.790  11
   7  -7  -1 96.5119 159.496  10
   7  -7  -1 43.8013 183.734   5
  -7   0  -1-54.9113 176.818   5
   7  -7  -1 254.065 204.525  11
  -7   0  -1-24.6338 193.237  62
   7  -7  -1-7.74512 139.604  52
  -7   0  -1 22.1109 138.509  53
   7  -7  -1 106.464 188.562  80
   7  -7  -1-13.2571 214.919  30
   0   7  -1 146.252 185.166  43
  -7   0  -1 92.9748 273.416  37
   0   7  -1 43.1503 148.763  81
   7  -7   2 146912. 2374.27  80
   0   7   2 146872. 2336.78  81
   7  -7   2 150426. 2355.76   5
   7  -7   2 141170. 2306.81  10
   0   7   2 146470. 2177.30   8
  -7   0   2 147014. 2380.18   3
  -7   0   2 146123. 2393.26  37
   0   7   2 146804. 2240.24  43
   0   7   2 143795. 2343.92  91
   7  -7   2 145473. 2336.26  15
  -7   0   2 137837. 2358.90  12
  -7   0   2 142615. 2363.50  62
  -7   0   2 147600. 2320.09  53
  -7   0   2 146879. 2436.37  87
   7  -7   2 152983. 2328.15  30
  -7   0   5-80.9929 199.621  87
   0   7   5 5.08737 136.880  81
   0   7   5 88.2757 147.412  73
  -7   0   5 31.7555 285.174  26
  -7   0   5 99.8924 189.326  62
   7  -7   5-79.5618 185.747  15
   7  -7   5 39.9165 147.451  60
   7  -7   5 59.5217 169.075  80
  -7   0   5-71.7644 266.666  37
  -7   0   5-7.06535 237.096  11
  -7   0   5-31.1893 216.956   5
   7  -7   5 12.2416 199.586   8
  -7   0   5-62.3850 205.306   3
   0   7   5 49.1842 129.548  91
   7  -7   8 564.741 240.899  43
  -7   0   8 901.242 290.040  11
   7  -7   8 471.796 230.116  71
   0   7   8 592.404 178.673  56
  -7   0   8 695.197 305.761  26
   7  -7   8 642.784 213.887  52
  -7   0   8 535.293 239.111  18
   1   6 -17 692.573 195.638  33
  -1   7 -17 583.577 247.701  33
  -6  -1 -17 731.380 191.998  93
  -7   1 -17 549.959 205.641  93
  -6  -1 -17 743.440 218.289  92
  -1   7 -17 837.391 230.446  31
   1   6 -17 275.787 254.222  31
  -6  -1 -17 413.974 269.423  86
  -7   1 -17 538.904 217.967  86
   6  -7 -17 519.111 194.949  77
  -7   1 -17 479.437 259.109  78
  -6  -1 -17 531.938 205.274  78
   6  -7 -17-138.238 303.728  82
  -1   7 -17 501.892 176.901  84
   7  -6 -14 309.783 240.630  77
   6  -7 -14 577.206 329.433  38
  -6  -1 -14 426.555 257.121  39
  -7   1 -14 375.454 297.038  39
   7  -6 -14 406.099 312.814  38
  -6  -1 -14 100.541 269.590  89
  -7   1 -14 349.535 251.409  89
   6  -7 -14-180.297 253.110  89
   1   6 -14 427.792 301.434  76
   6  -7 -14 391.897 254.892  76
   7  -6 -14 305.063 278.048  76
   1   6 -14-36.3358 296.262  33
  -1   7 -14-86.3579 364.408  33
  -1   7 -14 536.876 311.310  63
  -6  -1 -14 24.9754 313.058  92
  -6  -1 -14-10.8917 315.130  93
  -7   1 -14 268.001 304.610  92
   1   6 -14 137.563 252.696  84
  -6  -1 -14 177.356 226.865  84
  -7   1 -14 219.747 275.676  84
  -7   1 -14 617.130 341.729  86
  -6  -1 -14 227.619 346.990  86
  -6  -1 -11 204.501 255.309  89
  -7   1 -11 218.067 247.013  89
   6  -7 -11 42.5631 260.276  89
  -7   1 -11 103.150 355.090  86
   1   6 -11 31.0011 221.042  85
  -6  -1 -11-78.8742 392.278  86
  -1   7 -11 235.074 288.302  85
   6  -7 -11 454.455 256.992  23
   7  -6 -11 386.447 229.060  23
   6  -7 -11 94.9879 327.702  83
   7  -6 -11 157.100 312.944  83
  -6  -1 -11-8.71824 244.164  84
  -1   7 -11 174.850 251.425  39
  -6  -1 -11 191.547 254.097  39
   6  -7 -11 176.417 348.760  38
  -7   1 -11 532.935 313.973  39
  -6  -1 -11 546.696 249.840  77
  -7   1 -11 117.158 358.208  78
  -6  -1 -11-13.1864 338.409  78
   7  -6 -11 51.1911 340.136  79
   6  -7 -11 115.819 316.996  79
   6  -7 -11 114.081 295.370  77
   7  -6 -11 144.634 265.188  77
   6  -7 -11 24.6046 247.415  76
   7  -6 -11 205.899 274.820  76
   1   6 -11 403.485 340.760  76
  -1   7 -11-28.7187 242.020  65
   1   6 -11 130.033 283.352  65
   1   6 -11-12.5605 268.666  63
  -1   7 -11 66.6206 250.855  63
  -1   7 -11 425.823 368.416  31
  -7   1 -11 576.602 339.833  29
   1   6 -11 374.056 395.531  31
  -6  -1 -11 359.711 355.866  29
  -7   1 -11 178.521 247.618  59
  -1   7 -11 331.069 354.690  34
  -6  -1 -11 459.830 195.129  33
   1   6 -11 416.070 307.391  34
  -6  -1  -8 104229. 2045.28  59
  -7   1  -8 110514. 2188.39  59
  -1   7  -8 108889. 2018.25  48
  -7   1  -8 104986. 2024.65  85
  -7   1  -8 109308. 2278.93  86
  -6  -1  -8 104968. 2300.04  86
   1   6  -8 103932. 2025.07  85
   7  -6  -8 96784.1 2161.55  83
   6  -7  -8 100196. 2163.42  83
  -6  -1  -8 113299. 2016.41  39
   6  -7  -8 101362. 2085.19  79
   7  -6  -8 107568. 2206.04  79
  -7   1  -8 105414. 2245.86  78
  -6  -1  -8 94137.3 1875.11  77
   7  -6  -8 97598.2 2023.44  77
   6  -7  -8 97356.7 2092.30  77
  -6  -1  -8 105356. 2172.56  78
   7  -6  -8 100116. 1949.94  76
   6  -7  -8 100589. 1886.41  76
  -1   7  -8 104777. 2028.44  76
   1   6  -8 105295. 2137.92  76
  -6  -1  -8 108666. 2216.59  66
  -7   1  -8 113118. 2235.65  66
   1   6  -8 109260. 2032.28  67
   6  -7  -8 98784.2 1892.45  64
   1   6  -8 106168. 2130.63  63
  -1   7  -8 107557. 2182.08  63
   6  -7  -8 120960. 2225.18  12
   6  -7  -8 117342. 2044.32  13
   7  -6  -8 119962. 2113.52  13
  -6  -1  -8 111049. 2072.71  29
  -7   1  -8 120450. 2106.49  29
   7  -6  -8 104750. 2129.55  36
   1   6  -8 102339. 2086.42  34
   7  -6  -5 49098.6 1141.96  12
   6  -7  -5 52577.2 1186.58   5
   7  -6  -5 52870.2 1151.70   3
   6  -7  -5 53615.0 1134.07   3
   1   6  -5 50901.3 1048.81   8
   7  -6  -5 53461.5 1085.65   1
   6  -7  -5 51494.1 1127.41  11
  -6  -1  -5 44274.3 1042.63  94
   1   6  -5 44745.3 1002.58  91
  -6  -1  -5 43935.8 1100.44  95
  -1   7  -5 44538.0 1004.32  91
  -7   1  -5 44417.5 1066.23  95
   7  -6  -5 43605.9 939.782  89
  -7   1  -5 43501.9 904.459  89
  -6  -1  -5 44046.0 969.770  89
  -7   1  -5 44194.1 977.217  47
  -6  -1  -5 44148.2 995.516  47
  -1   7  -5 45946.8 1043.36  21
   1   6  -5 48363.3 1022.83  21
   1   6  -5 42534.1 973.414  85
  -6  -1  -5 45922.1 1021.63  87
  -7   1  -5 42567.2 958.330  85
   1   6  -5 47640.7 1016.90  81
   6  -7  -5 44634.1 952.410  80
  -1   7  -5 46341.9 986.834  81
   7  -6  -5 44306.1 938.292  80
  -6  -1  -5 44716.5 955.384  39
  -6  -1  -5 46768.0 984.549  41
   1   6  -5 49431.7 1080.98  43
   6  -7  -5 45134.9 1060.54  79
  -6  -1  -5 40755.9 889.266  77
   7  -6  -5 42614.9 942.930  76
  -1   7  -5 45711.6 928.398  68
  -7   1  -5 46527.9 1110.23  66
   1   6  -5 47268.4 934.710  68
  -7   1  -5 47219.4 966.882  62
   6  -7  -5 46954.9 1015.77  60
  -6  -1  -5 47145.4 970.437  62
  -7   1  -5 47287.1 1015.21  29
  -7   1  -5 44452.4 1076.93  59
   1   6  -5 44501.4 883.564  56
   7  -6  -5 46027.7 1015.36  60
  -6  -1  -5 43792.0 1004.42  59
  -1   7  -5 47106.7 902.367  56
  -6  -1  -5 44761.2 975.478  32
   6  -7  -5 46658.7 1053.07  36
  -6  -1  -2 9100.75 334.422  18
  -6  -1  -2 8762.79 389.656  52
  -7   1  -2 9235.34 404.329  52
   1   6  -2 9143.59 372.893  53
   7  -6  -2 8390.54 332.695  52
  -7   1  -2 8434.15 314.693  53
  -7   1  -2 8792.98 415.181  46
   6  -7  -2 8570.53 327.532  52
  -6  -1  -2 9483.57 435.630  26
  -7   1  -2 8566.00 417.752  87
  -6  -1  -2 9322.23 416.189  87
  -1   7  -2 8688.23 387.716  91
   1   6  -2 8663.15 383.440  91
   7  -6  -2 8675.98 369.353  80
   6  -7  -2 8768.94 388.119  80
   1   6  -2 8753.14 373.008  81
  -1   7  -2 9206.20 379.028  81
   6  -7  -2 9165.19 422.355  11
  -7   1  -2 7966.20 339.959   5
   6  -7  -2 9278.03 431.408   5
   6  -7  -2 8048.38 410.535  10
  -7   1  -2 7629.07 314.816  10
   7  -6  -2 9126.89 420.978   5
  -7   1  -2 8525.31 368.092  11
  -6  -1  -2 8444.69 349.103  11
  -6  -1  -2 8852.17 321.821   3
   7  -6  -2 9416.71 409.019   3
   7  -6  -2 8461.71 410.556  11
  -7   1  -2 9421.15 479.765  41
   1   6  -2 9405.44 405.397  43
  -6  -1  -2 9231.10 416.788  37
  -1   7  -2 9197.28 376.304  73
   1   6  -2 8137.49 290.680  67
   1   6  -2 8694.71 361.866  68
   6  -7  -2 8801.83 367.712  71
  -6  -1  -2 9064.39 388.058  62
   6  -7  -2 8806.71 404.323  61
  -7   1  -2 9137.03 388.585  62
  -7   1  -2 8553.15 419.154  28
   7  -6  -2 9362.27 394.570  30
  -7   1  -2 8900.31 337.792  29
  -1   7  -2 8547.59 354.543  56
   7  -6  -2 8775.30 381.409  60
  -6  -1  -2 8388.69 304.062  59
  -6  -1  -2 8625.92 300.362  32
   6  -7   1 1949.79 239.607  80
   7  -6   1 1998.98 231.092  80
  -1   7   1 2081.98 218.443  81
   1   6   1 2218.00 215.487  81
   7  -6   1 2481.83 235.275   5
   7  -6   1 1789.21 198.919  10
  -7   1   1 1829.71 242.095   5
   1   6   1 2167.76 192.130   8
  -1   7   1 1972.73 191.612   8
  -7   1   1 1959.12 246.542   3
  -6  -1   1 2241.03 249.122   3
   6  -7   1 2023.54 212.256  10
   7  -6   1 2001.52 237.790  11
  -7   1   1 1952.00 257.213  11
   1   6   1 2129.73 220.911  91
  -1   7   1 2029.47 217.036  91
  -7   1   1 2035.30 316.453  37
  -6  -1   1 2093.43 305.750  37
   6  -7   1 1935.11 224.848  15
  -6  -1   1 2163.96 223.356  12
   1   6   1 2436.36 213.725  43
   7  -6   1 1835.34 208.740  52
  -7   1   1 1623.20 204.478  53
  -7   1   1 1951.00 223.499  52
  -6  -1   1 1935.78 214.761  53
   7  -6   1 2081.62 229.955  60
   6  -7   1 2080.99 247.483  61
  -6  -1   1 2229.52 242.476  62
  -7   1   1 1868.77 228.329  62
   7  -6   1 2266.40 254.627  30
  -6  -1   1 2029.68 251.467  87
  -7   1   1 1873.69 261.225  87
   1   6   1 2322.83 228.087  58
  -7   1   4 250672. 3890.36  87
  -6  -1   4 246556. 3866.47  87
   6  -7   4 249118. 3834.41  80
  -1   7   4 261744. 3799.92  81
   7  -6   4 249631. 3808.99  80
   1   6   4 263612. 3759.38  81
  -6  -1   4 253516. 3880.61   3
  -7   1   4 255600. 3943.45   5
   7  -6   4 254558. 3739.28  11
   6  -7   4 254399. 3817.35   8
  -7   1   4 259988. 3891.62   3
  -7   1   4 262306. 3908.17  11
  -6  -1   4 260639. 3795.49  26
   1   6   4 260025. 3766.23  91
  -1   7   4 253210. 3758.83  91
   6  -7   4 253665. 3862.95  43
  -7   1   4 260574. 3849.88  37
  -6  -1   4 255358. 3837.86  37
   7  -6   4 257634. 3797.00  52
  -1   7   4 272817. 3880.11  47
  -7   1   4 260158. 3806.73  53
  -7   1   4 254030. 3743.13  52
  -6  -1   4 247936. 3775.75  53
   6  -7   4 251211. 3865.39  71
  -7   1   4 259901. 3825.51  62
   6  -7   4 250907. 3856.12  61
  -6  -1   4 257440. 3826.76  62
   7  -6   4 262717. 3748.08  30
  -6  -1   4 248314. 3890.96  12
   6  -7   4 263087. 3826.87  15
   6  -7   4 259252. 3829.02  17
   7  -6   4 249911. 3793.31  60
  -1   7   4 259988. 3782.88  56
   1   6   4 263305. 3783.54  58
  -6  -1   7 1489.57 314.037  26
  -6  -1   7 1424.07 255.570  24
   7  -6   7 1444.99 225.845  80
   6  -7   7 1607.19 232.570  80
   1   6   7 1444.65 207.957  56
  -1   7   7 1487.81 212.789  56
   7  -6   7 1617.53 272.885  43
  -6  -1   7 1592.64 295.991  37
   6  -7   7 1508.59 267.079  43
  -1   7   7 1511.91 199.927  73
   1   6   7 1372.61 200.332  68
   6  -7   7 1432.51 257.629  71
  -7   1   7 1166.08 210.804  62
  -6  -1   7 1282.51 221.355  62
  -7   1   7 1657.65 301.577  11
  -6  -1   7 1450.32 294.440  11
  -7   1   7 1263.76 277.512   5
  -6  -1   7 1477.70 283.668   3
  -6  -1   7 1129.21 274.360   5
  -7   1   7 1795.89 290.992   3
   6  -7   7 1358.56 224.463  15
  -6  -1   7 1502.68 259.360  18
  -7   1   7 1357.61 326.476  28
  -1   7   7 1638.78 231.751  47
  -7   1   7 1328.48 231.883  53
   7  -6   7 1275.10 215.319  52
   1   6   7 1491.37 246.519  46
  -7   1  10 2428.80 422.924   2
  -7   1  10 3291.53 399.924  11
  -6  -1  10 2982.72 377.820  11
   2   5 -18 210.071 219.787  31
  -5  -2 -18 73.9968 218.285  86
  -2   7 -18 277.399 117.554  84
  -2   7 -18 6.90647 194.831  33
   2   5 -18 109.853 100.675  33
  -7   2 -18 187.342 147.904  93
   7  -5 -15 3562.01 465.860  79
   5  -7 -15 3491.68 420.789  77
  -5  -2 -15 3738.40 419.879  78
  -7   2 -15 4226.99 491.740  78
   7  -5 -15 3617.86 358.403  77
   7  -5 -15 3581.98 397.914  76
   2   5 -15 3899.56 432.047  76
   2   5 -15 3619.15 515.449  31
  -2   7 -15 4488.46 471.403  31
  -5  -2 -12 9579.70 532.539  84
  -7   2 -12 11344.2 682.492  85
  -7   2 -12 11615.2 755.165  86
  -5  -2 -12 10739.5 777.631  86
  -2   7 -12 10778.5 710.789  85
   7  -5 -12 10834.9 724.603  83
   7  -5 -12 10980.4 683.925  38
   5  -7 -12 12703.5 716.969  38
  -2   7 -12 11391.3 647.618  39
  -5  -2 -12 12320.1 606.694  39
  -7   2 -12 12666.6 736.091  39
   5  -7 -12 10617.3 666.583  79
   7  -5 -12 11677.6 639.941  77
   7  -5 -12 11229.2 753.493  79
   5  -7 -12 11226.0 715.556  77
  -5  -2 -12 10632.0 590.632  77
  -5  -2 -12 11423.3 699.630  78
  -7   2 -12 11003.4 757.671  78
   7  -5 -12 11144.3 646.058  76
   5  -7 -12 10786.7 565.272  76
   2   5 -12 11137.5 723.398  76
   7  -5 -12 11030.9 627.062  67
  -7   2 -12 11396.7 678.476  92
   2   5 -12 11615.6 779.485  31
  -5  -2 -12 12552.7 718.936  29
  -2   7 -12 11553.0 760.633  31
  -5  -2 -12 10278.7 622.104  89
  -7   2 -12 9659.46 573.720  89
   5  -7 -12 10173.5 628.968  89
   7  -5 -12 9672.71 498.535  31
  -5  -2 -12 8861.60 462.388  33
  -7   2 -12 8393.43 515.516  33
  -2   7 -12 11349.5 785.816  34
  -7   2  -9 2576.09 405.752  94
  -5  -2  -9 2782.49 410.477  95
  -7   2  -9 2239.37 284.498  89
   5  -7  -9 2393.16 332.167  89
  -5  -2  -9 2348.88 310.356  89
  -2   7  -9 2889.76 326.834  48
   5  -7  -9 4224.65 385.533  23
   7  -5  -9 3843.11 334.152  23
  -7   2  -9 2350.02 410.762  86
  -5  -2  -9 2548.88 421.324  86
  -7   2  -9 2558.92 339.194  85
  -2   7  -9 2260.25 363.318  85
   5  -7  -9 2550.67 377.085  83
   7  -5  -9 2468.15 392.419  83
  -7   2  -9 3203.44 399.082  39
  -2   7  -9 3060.08 354.217  39
   7  -5  -9 2830.16 427.769  79
   5  -7  -9 2455.36 354.794  79
   7  -5  -9 2430.02 321.319  77
   5  -7  -9 2533.68 348.458  77
  -5  -2  -9 2477.26 298.021  77
  -5  -2  -9 2819.28 382.427  78
  -7   2  -9 2625.40 414.249  78
   7  -5  -9 2714.74 351.555  76
   2   5  -9 2831.99 423.466  76
   5  -7  -9 2732.88 311.844  76
   2   5  -9 3159.45 347.820  67
   5  -7  -9 2670.18 294.881  64
   2   5  -9 2559.77 363.745  65
  -5  -2  -9 3054.62 444.020  66
  -2   7  -9 2639.20 362.619  65
   2   5  -9 2824.10 357.678  63
  -2   7  -9 2516.80 368.196  63
   2   5  -9 3335.42 465.880  31
   7  -5  -9 3615.05 298.959  31
  -7   2  -9 3705.24 409.997  29
  -2   7  -9 3684.75 441.461  31
  -5  -2  -9 4519.13 417.359  29
  -7   2  -9 3269.71 404.564  59
  -5  -2  -9 3679.50 342.629  59
   7  -5  -9 3147.94 421.459  36
   5  -7  -9 3123.52 299.981  32
   2   5  -9 3955.49 401.212  34
  -2   7  -9 3064.18 418.329  34
   7  -5  -6 70852.4 1386.24  13
   5  -7  -6 65660.9 1322.76  11
   5  -7  -6 70212.9 1355.44   3
   7  -5  -6 66606.6 1264.22   9
   5  -7  -6 66944.2 1209.14   1
   2   5  -6 67030.8 1285.51   8
   7  -5  -6 69582.9 1309.77   7
   7  -5  -6 66318.1 1258.27   4
   7  -5  -6 68731.4 1322.60   1
   5  -7  -6 72136.1 1455.50   5
  -2   7  -6 59855.1 1245.44  94
  -5  -2  -6 59546.9 1284.69  94
  -2   7  -6 60789.3 1230.46  91
   2   5  -6 59968.3 1216.30  91
   5  -7  -6 55046.0 1193.60  95
  -5  -2  -6 60359.9 1415.97  95
  -5  -2  -6 60883.2 1285.39  89
  -7   2  -6 60096.6 1177.20  89
   5  -7  -6 57588.4 1180.33  88
  -2   7  -6 64904.6 1268.19  45
  -2   7  -6 62947.0 1347.74  21
  -2   7  -6 62119.4 1178.09  22
  -7   2  -6 62670.5 1321.47  85
  -7   2  -6 64395.7 1446.47  86
  -5  -2  -6 57403.2 1090.40  82
  -2   7  -6 61480.7 1182.65  81
   2   5  -6 66947.2 1325.14  43
  -5  -2  -6 62835.4 1197.64  39
  -2   7  -6 61216.2 1238.71  39
   5  -7  -6 59058.7 1294.95  79
  -5  -2  -6 58600.8 1180.55  77
   7  -5  -6 60052.9 1279.91  76
  -2   7  -6 58739.3 1209.62  76
   5  -7  -6 59983.7 1164.85  76
  -7   2  -6 63476.0 1396.31  66
  -5  -2  -6 57622.4 1345.78  66
   2   5  -6 62130.8 1284.55  67
   2   5  -6 61051.1 1324.26  63
   5  -7  -6 64709.0 1235.96  60
   7  -5  -6 60736.0 1151.67  30
  -7   2  -6 61264.5 1390.42  59
  -5  -2  -6 59160.9 1245.26  59
   7  -5  -6 60489.1 1227.53  60
  -2   7  -6 62478.3 1244.56  59
   2   5  -6 63738.7 1202.03  35
  -5  -2  -6 53673.0 1062.25  33
   5  -7  -6 59565.8 1270.10  36
   7  -5  -6 59149.9 1354.41  36
   7  -5  -3 8025.57 387.774  12
  -5  -2  -3 6717.35 274.368  18
   7  -5  -3 9597.09 412.630   3
   2   5  -3 8351.72 360.263   8
   5  -7  -3 7535.07 250.650   8
   5  -7  -3 8432.06 407.563  11
   5  -7  -3 10369.8 449.802   5
   2   5  -3 1433.90 206.418  91
  -2   7  -3 1256.58 220.783  91
   5  -7  -3 1505.67 169.883  95
  -5  -2  -3 1596.44 197.113  94
  -7   2  -3 1766.26 211.981  95
  -5  -2  -3 1361.71 203.008  89
  -7   2  -3 3515.58 203.847  53
  -5  -2  -3 3575.70 266.647  52
  -2   7  -3 3745.53 249.238  47
  -5  -2  -3 3550.32 281.055  47
   2   5  -3 3664.00 258.263  53
   2   5  -3 4177.07 318.182  43
  -7   2  -3 3405.91 300.763  46
  -5  -2  -3 6064.66 285.157  24
  -7   2  -3 5524.38 329.927  27
  -5  -2  -3 6206.40 365.970  26
   2   5  -3 7098.05 279.264  21
  -5  -2  -3 1888.54 255.597  87
  -7   2  -3 2157.58 293.660  87
   5  -7  -3 1962.36 238.094  80
   2   5  -3 1905.31 223.621  81
   7  -5  -3 1830.74 224.255  80
  -2   7  -3 2100.02 224.478  81
  -5  -2  -3 4675.04 321.455  37
  -7   2  -3 4893.59 436.016  41
  -5  -2  -3 3832.65 207.931  39
   5  -7  -3 2031.49 243.729  79
  -5  -2  -3 1939.78 166.693  77
   5  -7  -3 2285.36 238.007  71
  -2   7  -3 2351.90 228.946  73
   2   5  -3 2368.29 218.441  68
   2   5  -3 3259.64 238.136  67
  -7   2  -3 2804.11 264.655  62
   5  -7  -3 2795.94 265.704  61
   7  -5  -3 5575.52 310.982  30
  -7   2  -3 5938.11 291.969  29
  -5  -2  -3 3618.82 215.176  59
  -2   7  -3 2957.69 228.974  56
   7  -5  -3 2568.92 240.523  60
   2   5  -3 3009.55 246.800  58
  -5  -2  -3 5317.53 266.675  32
  -5  -2   0 9778.55 357.301  12
  -5  -2   0 10538.9 362.534  18
   5  -7   0 10127.0 369.669  15
   5  -7   0 9938.74 376.145  17
  -5  -2   0 9745.35 368.330  51
  -2   7   0 9362.45 380.658  47
   2   5   0 9529.65 342.591  53
   7  -5   0 8915.49 345.390  52
  -7   2   0 10000.4 391.404  52
  -7   2   0 9748.22 399.100   5
  -7   2   0 9418.34 376.723  10
   5  -7   0 9868.24 425.431   2
  -7   2   0 9984.76 412.226  11
   7  -5   0 9655.95 386.649   5
  -5  -2   0 9864.88 369.816   1
   7  -5   0 9421.00 387.486  11
   5  -7   0 9984.15 354.292   8
   7  -5   0 9879.85 381.517   3
   5  -7   0 9253.11 424.968   6
   2   5   0 9881.01 383.523  91
  -2   7   0 10076.9 406.488  90
  -5  -2   0 9501.24 409.581  87
  -7   2   0 10503.0 442.852  87
   7  -5   0 9445.69 380.123  80
   5  -7   0 9272.80 396.782  80
   2   5   0 9358.10 360.843  81
  -2   7   0 10038.8 380.846  81
  -7   2   0 9812.47 454.230  41
   5  -7   0 9289.41 360.067  43
  -5  -2   0 10000.2 419.333  26
  -5  -2   0 9851.38 368.597  24
   5  -7   0 9851.01 398.720  71
  -2   7   0 9626.23 382.426  73
  -5  -2   0 8463.91 252.345  64
   2   5   0 8750.00 237.063  67
   2   5   0 9702.19 366.259  68
  -7   2   0 9046.86 381.755  62
   5  -7   0 8993.39 404.017  61
  -5  -2   0 9022.63 383.704  62
  -7   2   0 8628.95 238.711  29
  -7   2   0 9767.83 447.716  28
   7  -5   0 9415.54 373.409  30
  -7   2   0 9341.06 350.725  55
  -5  -2   0 7694.06 191.446  59
  -2   7   0 9351.59 357.388  56
   7  -5   0 8658.36 373.444  60
   2   5   0 9847.28 378.173  58
  -5  -2   0 8422.10 243.939  32
  -5  -2   3 1281.56 247.022  87
  -7   2   3 1555.52 262.254  87
  -2   7   3 1883.06 234.057  81
   2   5   3 1837.44 209.779  81
   5  -7   3 1653.10 249.454  80
   7  -5   3 1686.10 253.318  80
   2   5   3 1753.65 203.736  91
  -2   7   3 1442.25 204.512  91
  -5  -2   3 3748.03 319.298  42
  -7   2   3 3931.36 396.264  41
   5  -7   3 3778.43 305.716  43
  -2   7   3 2965.99 254.443  56
  -7   2   3 2832.95 279.056  55
   2   5   3 2819.11 257.337  58
   7  -5   3 2341.95 224.195  60
   5  -7   3 7009.23 360.650   6
  -7   2   3 6823.37 382.298  10
  -7   2   3 7859.31 398.889   5
   5  -7   3 7072.32 343.751   8
  -5  -2   3 8354.88 391.870   1
   5  -7   3 7875.07 356.293   2
   7  -5   3 6809.02 315.318  11
  -5  -2   3 2343.25 258.211  62
   5  -7   3 2878.39 279.360  61
  -7   2   3 2375.97 257.645  62
  -5  -2   3 7128.34 356.341  18
   5  -7   3 7310.51 356.127  15
  -5  -2   3 7135.20 370.404  12
   5  -7   3 7035.06 363.826  17
   7  -5   3 5059.03 311.214  30
  -2   7   3 3730.43 314.000  47
  -7   2   3 3095.60 245.445  52
   7  -5   3 3419.42 279.000  45
  -5  -2   3 2986.33 237.460  51
  -7   2   3 2517.33 223.787  46
   7  -5   3 3247.60 264.903  52
   2   5   3 3370.76 225.741  53
  -7   2   6 137978. 2284.81  55
   2   5   6 135795. 2221.20  58
  -2   7   6 141423. 2254.20  56
   7  -5   6 138863. 2214.93  60
   5  -7   6 135777. 2308.11  88
   7  -5   6 130866. 2236.61  52
  -2   7   6 147599. 2360.18  47
   2   5   6 150071. 2393.34  46
  -5  -2   6 134944. 2305.48  37
  -7   2   6 134287. 2210.20  41
   5  -7   6 138879. 2375.79  43
  -5  -2   6 134765. 2249.15  24
  -5  -2   6 139599. 2263.57  26
   7  -5   6 132780. 2253.37  80
  -2   7   6 133568. 2244.29  81
   5  -7   6 134795. 2276.97  80
   5  -7   6 133372. 2336.44  71
  -2   7   6 130763. 2273.27  73
   2   5   6 141765. 2263.27  68
   5  -7   6 131026. 2273.94  61
  -7   2   6 135808. 2250.74  62
  -5  -2   6 131427. 2247.67  62
  -7   2   6 140734. 2444.25   5
  -5  -2   6 140479. 2407.69   3
   5  -7   6 140397. 2329.86   8
  -5  -2   6 145050. 2351.10   1
  -7   2   6 146330. 2399.00  11
  -7   2   6 140060. 2370.79  87
  -5  -2   6 126025. 2275.45  87
   5  -7   6 142586. 2310.03  15
  -5  -2   6 137453. 2260.10  18
   5  -7   6 148294. 2341.12  17
  -7   2   6 138349. 2331.58  28
   7  -5   6 135248. 2176.16  30
   7  -5   9 1921.26 288.690  43
  -7   2   9 2139.63 287.576  53
   5  -7   9 1787.83 286.333  69
  -7   2   9 3365.43 400.988  28
  -5  -2   9 2830.07 318.641  24
  -7   2   9 2460.04 365.217  27
  -7   2   9 3390.59 426.629   2
  -5  -2   9 3488.38 372.060  11
  -7   2   9 3273.06 442.084   6
  -7   2   9 3662.80 399.632  11
  -5  -2   9 2639.25 305.246  18
   5  -7   9 3063.77 304.136  15
   5  -7   9 3131.64 301.377  17
  -7   3 -16 1322.53 334.269  78
  -4  -3 -16 1398.22 264.554  78
   4  -7 -16 837.585 310.010  77
  -7   3 -16 1729.38 324.916  39
  -4  -3 -16 671.636 259.697  89
   4  -7 -16 922.344 267.815  89
   7  -4 -16 1445.95 292.569  76
   3   4 -16 1370.62 324.159  76
  -7   3 -16 1133.45 200.267  33
   3   4 -16 1257.40 247.672  33
  -3   7 -16 1112.75 325.871  33
  -4  -3 -16 902.915 310.325  86
  -7   3 -16 1333.90 297.135  86
  -3   7 -16 1416.27 285.929  31
   3   4 -16 1166.22 335.966  31
   4  -7 -16 924.790 388.589  82
  -3   7 -16 672.054 300.966  84
   7  -4 -16-7.63840 365.822  82
  -7   3 -16 1162.34 305.906  84
  -3   7 -16 1271.06 263.201  93
  -4  -3 -16 1162.18 354.501  92
  -4  -3 -16 1593.68 248.957  93
  -7   3 -16 784.038 344.574  93
  -7   3 -13 564.751 323.282  85
  -7   3 -13 570.871 356.053  86
  -4  -3 -13 464.034 224.975  84
  -3   7 -13 228.099 327.638  85
  -4  -3 -13 163.926 354.495  86
   4  -7 -13 709.119 291.820  23
  -7   3 -13 1559.46 320.679  89
  -4  -3 -13 364.637 300.231  89
   4  -7 -13 258.861 286.007  89
  -3   7 -13 550.861 322.901  39
   7  -4 -13 373.300 312.739  38
  -7   3 -13 348.205 374.880  39
   4  -7 -13 677.672 360.719  38
  -4  -3 -13 766.827 306.686  78
  -7   3 -13 292.784 346.688  78
  -4  -3 -13 515.932 272.779  77
   4  -7 -13 501.098 334.607  77
   7  -4 -13 619.680 403.837  79
   7  -4 -13 290.968 319.708  76
   4  -7 -13 518.406 251.831  76
   3   4 -13 232.569 380.120  76
   7  -4 -13 517.004 176.080  33
  -7   3 -13 415.221 244.968  33
   3   4 -13 269.468 279.315  33
  -3   7 -13 466.016 318.974  63
  -7   3 -13 566.994 321.085  59
   7  -4 -13 557.557 246.782  31
   3   4 -13 645.771 397.702  31
  -4  -3 -13 485.358 328.868  29
  -3   7 -13 511.897 336.933  31
   4  -7 -13 235.155 263.501  92
  -4  -3 -13 295.712 284.437  93
  -7   3 -13 334.838 307.875  92
  -7   3 -10 6282.08 559.865  94
  -7   3 -10 7172.70 502.198  92
  -4  -3 -10 5814.66 550.649  95
  -4  -3 -10 6740.04 505.932  89
   4  -7 -10 6757.18 516.462  89
  -7   3 -10 6492.77 432.804  89
   4  -7 -10 8128.40 515.647  23
  -4  -3 -10 6414.53 403.287  84
  -3   7 -10 6137.49 525.751  85
  -7   3 -10 8248.41 590.379  86
  -4  -3 -10 6669.22 578.611  86
  -7   3 -10 6769.05 537.261  85
   4  -7 -10 6618.07 532.985  83
  -4  -3 -10 9560.60 463.781  82
   7  -4 -10 6559.06 531.080  83
   4  -7 -10 7468.57 542.603  38
  -7   3 -10 7020.79 549.016  39
  -3   7 -10 7036.76 507.915  39
  -4  -3 -10 7466.75 441.062  39
   4  -7 -10 6462.30 481.600  79
   7  -4 -10 6913.51 599.022  79
   3   4 -10 6404.96 460.116  79
   4  -7 -10 6820.58 527.896  77
  -4  -3 -10 6755.22 505.054  78
  -7   3 -10 7119.91 589.379  78
  -4  -3 -10 6423.97 452.603  77
   7  -4 -10 6423.70 448.834  77
   4  -7 -10 6882.29 436.160  76
   3   4 -10 6452.47 583.831  76
   7  -4 -10 7040.22 537.748  76
   3   4 -10 6990.38 500.413  67
   3   4 -10 6419.04 525.798  65
  -3   7 -10 6542.21 517.066  65
  -4  -3 -10 7062.79 587.269  66
   7  -4 -10 6730.69 496.067  67
  -3   7 -10 6597.63 543.158  63
   3   4 -10 6531.38 494.248  63
   3   4 -10 7592.16 597.456  31
   7  -4 -10 5803.51 395.835  31
  -3   7 -10 6863.16 559.026  31
  -4  -3 -10 7676.54 548.893  29
  -7   3 -10 7107.08 550.599  59
  -3   7 -10 6930.47 471.014  59
   7  -4 -10 6475.85 348.967  33
   3   4 -10 6773.16 495.321  34
  -7   3 -10 6026.79 439.066  33
   4  -7 -10 5961.58 406.766  32
  -3   7 -10 6904.00 588.470  34
  -4  -3 -10 6640.85 375.059  33
   4  -7  -7 43598.1 1065.25  12
   7  -4  -7 46022.7 1096.44  13
  -3   7  -7 42749.6 1112.81  21
   4  -7  -7 43558.4 1001.72   3
   7  -4  -7 41835.2 977.439   9
   3   4  -7 43585.3 982.931   8
   7  -4  -7 44464.4 1007.60   4
   7  -4  -7 44711.3 1045.80   7
  -3   7  -7 40082.2 1046.75  94
  -4  -3  -7 36900.1 1123.73  95
  -7   3  -7 37789.2 1132.87  94
   4  -7  -7 36773.5 997.804  95
  -4  -3  -7 39104.5 1030.24  89
  -7   3  -7 39220.5 923.875  89
   4  -7  -7 37577.9 1042.49  89
  -3   7  -7 41130.6 980.240  45
  -4  -3  -7 36840.0 1023.33  49
  -3   7  -7 41360.0 1027.17  48
  -3   7  -7 39324.8 864.148  22
  -7   3  -7 39146.8 1087.41  85
  -4  -3  -7 40363.7 882.033  84
  -7   3  -7 40696.8 1122.77  86
  -4  -3  -7 36492.9 1127.65  86
  -4  -3  -7 37955.2 851.494  82
   4  -7  -7 39711.4 1083.29  83
  -3   7  -7 40120.6 1018.05  39
  -4  -3  -7 40822.3 901.346  39
   3   4  -7 42074.2 1004.68  43
   4  -7  -7 36823.9 1037.03  77
   3   4  -7 38511.3 979.452  79
  -4  -3  -7 40392.0 1051.62  78
  -7   3  -7 38114.6 1120.85  78
   7  -4  -7 38264.6 1042.01  76
  -4  -3  -7 37225.0 1075.11  66
   4  -7  -7 37301.7 959.630  64
  -7   3  -7 40492.8 1099.24  66
   3   4  -7 40646.6 1035.01  67
   3   4  -7 39049.9 1021.73  63
   7  -4  -7 38994.1 895.280  31
  -7   3  -7 43772.0 1030.19  29
  -7   3  -7 39559.5 1117.78  59
  -4  -3  -7 38615.9 952.031  59
  -3   7  -7 42067.6 1041.54  59
   7  -4  -7 33310.4 770.728  33
   3   4  -7 46699.7 944.713  35
   7  -4  -7 40665.0 1111.58  36
  -7   3  -7 35975.1 937.010  33
  -4  -3  -7 37908.8 828.454  33
  -4  -3  -7 40443.4 994.462  32
   3   4  -7 40545.3 1009.25  34
   3   4  -4 41830.2 830.529  21
   7  -4  -4 44046.7 1008.31  12
   4  -7  -4 50097.9 1056.31   5
   7  -4  -4 46575.3 979.061   1
   7  -4  -4 46005.5 947.335   9
   4  -7  -4 49572.4 998.479  11
  -4  -3  -4 40767.4 845.554  94
  -3   7  -4 42028.6 929.971  90
   3   4  -4 41748.7 903.410  91
  -7   3  -4 41913.9 1022.17  90
  -7   3  -4 40971.5 780.034  89
  -4  -3  -4 41853.3 924.878  89
   4  -7  -4 42233.4 917.782  88
  -3   7  -4 41808.0 824.478  47
   7  -4  -4 41278.3 784.308  51
  -4  -3  -4 43337.6 949.541  47
  -3   7  -4 43158.7 927.200  45
   3   4  -4 44400.1 950.366  43
   3   4  -4 42271.6 774.908  46
  -7   3  -4 43491.1 980.926  46
  -4  -3  -4 40587.2 867.925  52
  -4  -3  -4 42825.8 830.850  26
  -3   7  -4 41551.8 863.812  22
  -3   7  -4 40897.4 977.378  21
  -4  -3  -4 43184.5 921.075  87
  -4  -3  -4 38017.2 755.090  82
   4  -7  -4 42083.2 883.170  80
  -3   7  -4 44386.6 900.931  81
   7  -4  -4 41917.2 854.687  80
  -7   3  -4 42762.3 919.544  40
  -4  -3  -4 41905.6 829.140  37
   3   4  -4 42314.8 819.384  36
  -4  -3  -4 40604.0 823.583  77
   4  -7  -4 39832.7 875.757  79
  -3   7  -4 43660.5 874.876  73
   4  -7  -4 42543.7 771.488  76
  -7   3  -4 42776.1 963.341  66
   4  -7  -4 41066.0 806.096  69
   3   4  -4 40649.5 833.737  70
  -4  -3  -4 41117.2 898.230  64
  -7   3  -4 41399.3 886.034  62
   3   4  -4 40009.3 900.262  63
  -4  -3  -4 40860.9 830.332  59
   7  -4  -4 40433.6 916.726  60
  -4  -3  -4 42614.3 890.753  32
   3   4  -4 43243.9 889.911  35
   4  -7  -4 40926.8 853.580  36
  -7   3  -4 43385.2 887.465  29
   7  -4  -4 42828.9 855.966  30
   3   4  -1 3743.62 252.520  91
  -3   7  -1 4031.17 284.500  90
  -4  -3  -1 3717.79 282.421  88
   7  -4  -1 7854.19 346.022   3
   4  -7  -1 7134.65 270.707   8
   4  -7  -1 7673.01 403.273   6
   4  -7  -1 8066.29 386.036   2
  -7   3  -1 6174.97 293.993  10
  -4  -3  -1 5241.30 286.394  51
  -4  -3  -1 5152.44 293.614  47
  -3   7  -1 4810.36 287.341  47
  -7   3  -1 4859.04 314.384  44
   3   4  -1 4887.35 268.663  46
   3   4  -1 4648.72 252.484  53
   4  -7  -1 5375.20 264.736  43
   4  -7  -1 3979.61 282.493  80
   7  -4  -1 3754.99 261.683  80
   3   4  -1 4000.09 257.438  81
  -3   7  -1 4030.05 271.094  81
  -7   3  -1 5631.13 352.209  27
  -3   7  -1 6057.72 286.580  22
  -7   3  -1 6111.53 186.477  21
  -4  -3  -1 6567.80 298.645  24
  -4  -3  -1 6966.52 350.958  26
  -7   3  -1 5594.93 413.069  41
  -4  -3  -1 5473.72 310.415  42
   4  -7  -1 4147.10 277.439  71
  -4  -3  -1 4299.09 211.099  64
   3   4  -1 4585.71 254.721  68
   4  -7  -1 7027.14 307.129  17
   4  -7  -1 7755.54 300.870  15
  -4  -3  -1 7129.26 293.603  18
   7  -4  -1 6700.14 314.624  12
  -7   3  -1 5744.59 210.784  29
   7  -4  -1 5752.03 297.694  30
  -7   3  -1 6729.04 390.698  28
   7  -4  -1 3861.03 265.464  60
  -7   3  -1 4272.21 269.659  55
  -3   7  -1 4230.60 260.433  56
   3   4  -1 4999.60 286.920  58
   7  -4  -1 5086.55 285.168  35
   3   4   2 3503.49 237.100  91
  -3   7   2 3872.06 272.573  90
  -4  -3   2 3652.77 272.860  88
  -4  -3   2 3851.11 246.205  51
   7  -4   2 3741.23 252.250  52
   7  -4   2 3871.51 263.610  45
  -7   3   2 3725.33 263.661  44
   3   4   2 4267.62 284.002  46
   3   4   2 4005.48 222.179  53
   7  -4   2 4137.55 247.878  48
  -7   3   2 5481.26 337.632   5
  -7   3   2 4491.08 303.932  10
   7  -4   2 4647.06 268.041  11
  -4  -3   2 4833.71 300.446   9
   4  -7   2 4792.71 280.268   8
   4  -7   2 4999.35 289.166   2
  -4  -3   2 5105.20 308.480   1
  -4  -3   2 4812.36 301.907   7
   4  -7   2 5031.88 311.005   6
  -7   3   2 5439.21 331.101  11
  -7   3   2 3975.07 314.497  87
   3   4   2 3554.32 232.870  81
   7  -4   2 3815.19 273.606  80
   4  -7   2 3969.93 290.929  80
  -3   7   2 3999.54 295.900  81
  -4  -3   2 4601.58 341.060  26
  -4  -3   2 4786.68 299.278  24
  -4  -3   2 4423.28 281.004  25
  -7   3   2 4242.03 380.243  41
   4  -7   2 4216.78 288.950  43
  -4  -3   2 3971.92 291.097  42
   4  -7   2 3874.75 298.523  71
   3   4   2 3513.17 245.855  68
  -7   3   2 4064.49 280.870  62
  -4  -3   2 3493.68 284.535  62
   4  -7   2 3747.94 295.936  61
  -7   3   2 4552.71 364.229  28
   7  -4   2 4513.53 274.553  30
   7  -4   2 3400.01 210.378  54
   3   4   2 3833.60 253.855  57
   3   4   2 3566.09 260.429  58
  -7   3   2 4070.63 276.921  55
  -3   7   2 3983.51 262.529  56
  -4  -3   2 4728.29 296.954  13
   4  -7   2 4651.12 306.105  19
  -4  -3   2 4635.29 287.167  18
   4  -7   2 5300.84 298.523  17
   7  -4   2 4659.54 233.107  12
   3   4   5 2203.62 200.570  91
  -3   7   5 2489.92 229.819  90
  -7   3   5 2341.88 285.804  90
  -4  -3   5 2518.18 253.330  88
   4  -7   5 2297.54 251.404  88
  -4  -3   5 2196.04 256.958  87
   3   4   5 2732.87 203.535  81
   4  -7   5 2428.06 254.051  80
  -3   7   5 2366.16 248.766  81
   7  -4   5 2373.20 251.947  80
  -4  -3   5 3285.36 295.119  42
  -7   3   5 3149.42 355.712  41
   3   4   5 2752.34 254.269  58
  -3   7   5 3089.40 256.303  56
  -7   3   5 2994.30 271.083  55
   4  -7   5 2719.56 279.394  71
  -7   3   5 3405.04 321.639  10
  -4  -3   5 4048.87 327.114   9
  -4  -3   5 4563.80 346.407   1
   4  -7   5 4584.80 309.478   8
   4  -7   5 3481.98 262.605   2
  -4  -3   5 4148.74 332.987   7
  -7   3   5 4895.88 359.927  11
   4  -7   5 3800.71 277.546   6
  -7   3   5 4407.72 348.704   5
  -7   3   5 2559.27 255.661  62
   4  -7   5 2238.99 258.222  61
  -4  -3   5 2466.17 259.364  62
   7  -4   5 3090.27 275.141  45
   7  -4   5 3002.20 244.411  52
  -7   3   5 2523.17 199.390  46
   4  -7   5 3148.05 301.443  43
   3   4   5 3300.09 294.172  46
  -3   7   5 2984.66 302.912  47
  -4  -3   5 2831.55 223.395  51
  -4  -3   5 2673.61 227.968  47
  -4  -3   5 3668.63 348.035  26
  -4  -3   5 4089.94 308.712  24
  -4  -3   5 3701.35 278.518  25
   3   4   5 3824.95 254.121  35
   4  -7   5 3874.93 318.952  19
  -4  -3   5 3957.96 306.845  18
   4  -7   5 4256.63 313.266  17
   7  -4   5 3501.75 260.494  30
  -7   3   5 3502.36 367.310  28
  -4  -3   8 52736.0 1164.64  26
  -7   3   8 51602.5 1223.20  27
  -4  -3   8 49407.6 1117.74  24
  -4  -3   8 50189.1 1170.40  37
   7  -4   8 53269.8 1143.35  51
  -3   7   8 49187.0 1180.48  47
  -7   3   8 52885.2 1191.46  53
   3   4   8 54516.1 1171.87  44
   3   4   8 53035.0 1193.69  46
   4  -7   8 51484.0 1216.01  69
  -7   3   8 54409.2 1229.06  28
  -4  -3   8 48567.5 1112.86  18
   4  -7   8 53264.3 1188.32  15
   4  -7   8 56884.4 1223.23  17
  -4  -3   8 51365.4 1154.97  16
  -4  -3   8 51778.8 1281.96   3
  -7   3   8 54510.0 1393.84   2
  -4  -3   8 55533.3 1263.49   1
  -7   3   8 55651.3 1420.17   6
  -7   3   8 50085.7 1154.30  55
  -3   7   8 52605.0 1153.51  54
   4   3 -17 47.5203 243.173  76
   7  -3 -17 181.139 208.429  76
  -3  -4 -17 132.861 202.706  86
  -3  -4 -17-61.9978 197.208  89
   3  -7 -17-136.961 201.678  89
  -3  -4 -17-84.5741 252.849  92
  -4   7 -17 145.564 186.152  93
  -7   4 -17-147.407 301.839  93
   4   3 -17 316.279 224.786  31
   4   3 -17 119.069 138.519  33
  -4   7 -17 175.305 221.477  33
   3  -7 -17 175.920 222.652  77
  -7   4 -17 224.400 193.863  78
  -4   7 -17 8.00554 235.762  84
  -7   4 -17 96.3311 207.860  84
  -4   7 -14 6104.97 533.174  39
  -7   4 -14 5137.85 538.642  39
  -3  -4 -14 4151.70 455.310  89
   3  -7 -14 4160.23 459.161  89
  -7   4 -14 4515.32 417.553  33
   4   3 -14 3882.44 386.016  33
  -4   7 -14 3944.26 526.204  33
   7  -3 -14 5086.81 462.776  67
  -4   7 -14 5434.74 529.093  63
  -7   4 -14 4993.78 431.496  92
  -3  -4 -14 5641.35 423.541  93
   3  -7 -14 3937.69 437.474  92
  -7   4 -14 5540.17 504.441  86
  -3  -4 -14 5132.98 349.786  84
  -3  -4 -14 5277.41 527.707  86
  -4   7 -14 4533.71 514.851  85
   3  -7 -14 4212.71 571.864  82
  -3  -4 -11 5673.36 448.851  93
  -7   4 -11 5837.96 471.747  92
  -7   4 -11 5512.05 583.187  94
  -7   4 -11 7059.17 458.962  89
   3  -7 -11 5086.22 521.691  89
  -3  -4 -11 5687.76 503.804  89
   3  -7 -11 8938.08 553.148  23
  -4   7 -11 6301.55 413.694  86
  -4   7 -11 5525.66 539.883  85
  -3  -4 -11 6356.97 585.147  86
  -7   4 -11 6297.04 532.890  86
  -3  -4 -11 6186.48 397.280  84
  -7   4 -11 6244.21 572.761  85
   3  -7 -11 5720.50 421.854  86
   7  -3 -11 5432.15 505.515  83
  -3  -4 -11 6934.70 477.755  82
   3  -7 -11 5886.92 549.410  77
   4   3 -11 6105.14 507.415  79
   7  -3 -11 6003.78 593.036  79
  -4   7 -11 6599.69 459.611  78
  -3  -4 -11 6356.40 502.307  78
  -7   4 -11 6374.53 582.658  78
  -3  -4 -11 5847.61 474.549  77
  -4   7 -11 6442.73 506.307  59
  -7   4 -11 7109.81 591.092  59
   4   3 -11 6180.71 615.495  76
   7  -3 -11 6245.27 571.454  76
   3  -7 -11 6651.72 435.839  76
   4   3 -11 6191.55 499.981  67
   4   3 -11 6393.48 538.340  65
   7  -3 -11 6369.95 522.544  67
  -4   7 -11 5998.77 546.471  63
   4   3 -11 5906.65 489.356  63
  -3  -4 -11 7141.58 421.631  39
  -4   7 -11 7095.73 562.843  39
  -7   4 -11 7207.32 597.665  39
   3  -7 -11 8146.84 574.743  38
   4   3 -11 8168.55 647.137  31
  -4   7 -11 7038.27 557.102  31
   7  -3 -11 6546.26 457.075  31
  -3  -4 -11 7926.73 553.787  29
   7  -3 -11 6283.08 364.001  33
   3  -7 -11 7540.84 492.071  32
  -4   7 -11 7585.91 621.747  34
  -7   4 -11 5377.25 462.744  33
   4   3  -8 57627.7 1192.48   8
   3  -7  -8 48218.4 1295.62  95
  -4   7  -8 50581.4 1334.93  94
  -7   4  -8 49235.2 1182.65  92
  -7   4  -8 49851.6 1119.48  89
  -4   7  -8 54022.9 1280.66  48
  -3  -4  -8 53305.4 1085.62  84
   3  -7  -8 44694.2 1093.15  86
  -4   7  -8 52084.5 1094.94  86
  -7   4  -8 52090.3 1315.83  86
   4   3  -8 53598.0 1195.14  43
   3  -7  -8 48736.9 1194.47  79
   4   3  -8 47682.4 1230.29  79
   3  -7  -8 47057.3 1031.17  78
  -3  -4  -8 48977.2 1192.94  77
   7  -3  -8 46729.8 1358.23  79
   3  -7  -8 47739.7 1272.47  77
  -3  -4  -8 50576.4 1235.27  78
  -7   4  -8 52608.7 1400.06  78
   3  -7  -8 59049.3 1295.83  23
   7  -3  -8 51348.8 1339.88  76
   3  -7  -8 52713.6 1124.85  76
   3  -7  -8 49693.4 1216.83  64
  -3  -4  -8 49410.9 1319.69  66
   4   3  -8 50581.8 1273.42  67
   4   3  -8 50050.2 1322.77  65
  -4   7  -8 48786.4 1264.94  65
   4   3  -8 50125.6 1238.87  63
  -4   7  -8 51388.6 1369.57  63
   3  -7  -8 56754.3 1178.16  29
  -3  -4  -8 55834.5 1291.14  29
  -4   7  -8 51729.6 1278.37  31
   7  -3  -8 53019.1 1186.25  31
  -4   7  -8 53447.7 1315.35  59
  -7   4  -8 52523.4 1393.05  59
  -3  -4  -8 54971.8 1248.46  32
   4   3  -8 54749.4 1237.35  34
   3  -7  -5 4523.26 313.520  11
   3  -7  -5 4730.15 341.138   5
   7  -3  -5 4200.38 328.435   9
   7  -3  -5 4705.53 344.867   4
   7  -3  -5 4820.61 359.138   7
   7  -3  -5 4676.84 354.091   1
  -4   7  -5 2475.57 264.668  90
  -7   4  -5 1965.53 270.103  90
   3  -7  -5 2500.22 277.347  95
  -7   4  -5 2906.51 208.469  89
   3  -7  -5 2460.94 219.154  88
  -3  -4  -5 2335.15 227.069  88
  -3  -4  -5 2564.37 285.178  89
   4   3  -5 3223.06 277.793  43
  -3  -4  -5 2755.34 239.779  51
  -3  -4  -5 2017.76 219.197  52
  -4   7  -5 2999.52 288.719  45
  -3  -4  -5 2736.07 269.286  50
  -7   4  -5 3071.43 295.390  46
  -7   4  -5 2795.04 277.810  44
  -4   7  -5 3110.69 303.130  48
  -3  -4  -5 3182.80 183.063  84
   3  -7  -5 2439.74 207.629  86
  -7   4  -5 2307.47 281.677  86
  -4   7  -5 3700.05 314.673  21
  -3  -4  -5 3584.23 263.285  23
  -4   7  -5 4170.80 263.969  22
  -3  -4  -5 2694.25 259.440  82
   7  -3  -5 2733.88 215.052  80
   3  -7  -5 2489.47 275.398  83
  -4   7  -5 2747.87 216.869  81
   3  -7  -5 2592.34 253.423  79
   7  -3  -5 2457.65 213.824  77
  -3  -4  -5 2522.10 238.717  77
  -3  -4  -5 2535.21 255.527  78
  -4   7  -5 2374.64 195.054  73
   3  -7  -5 3311.48 219.487  76
  -7   4  -5 3121.00 325.406  66
   4   3  -5 2391.46 193.973  70
  -3  -4  -5 3055.59 265.567  64
   4   3  -5 2550.39 235.283  63
  -7   4  -5 2739.29 213.611  63
  -7   4  -5 2773.12 244.373  62
   7  -3  -5 3539.83 240.296  31
  -7   4  -5 3751.20 289.227  29
   7  -3  -5 3645.84 257.665  30
   4   3  -5 3430.72 245.929  30
   7  -3  -5 2589.71 237.936  60
  -4   7  -5 2897.37 181.050  54
   4   3  -5 3953.71 292.124  35
   7  -3  -5 2937.60 248.813  35
  -3  -4  -5 3477.03 269.023  32
   4   3  -5 3480.33 287.024  36
  -7   4  -5 3310.67 252.604  34
  -4   7  -2 3655.47 282.848  90
   4   3  -2 3495.10 247.491  91
  -3  -4  -2 3333.86 252.669  88
  -7   4  -2 3303.33 323.267  90
   3  -7  -2 3653.71 262.428  88
  -3  -4  -2 3520.45 201.597  23
  -7   4  -2 4239.16 208.842  21
  -4   7  -2 3968.81 252.983  22
  -7   4  -2 4165.30 322.874  27
  -3  -4  -2 3949.94 296.959  26
   3  -7  -2 4554.05 340.658   6
  -3  -4  -2 4011.91 240.625   9
   3  -7  -2 4473.30 324.610   2
   7  -3  -2 4559.08 299.779   1
  -7   4  -2 3585.07 290.868  44
  -4   7  -2 3718.06 273.914  45
   7  -3  -2 3509.77 219.464  51
  -3  -4  -2 3883.93 252.692  51
  -3  -4  -2 3966.99 278.072  47
   7  -3  -2 3265.33 184.055  48
   7  -3  -2 3444.52 216.859  45
   4   3  -2 3465.35 219.008  46
   3  -7  -2 3398.33 253.754  80
  -4   7  -2 3404.11 249.011  81
  -3  -4  -2 3752.59 264.356  42
  -7   4  -2 3849.86 370.151  40
  -3  -4  -2 3517.97 179.033  77
   7  -3  -2 3544.83 254.236  35
   4   3  -2 4038.71 276.173  35
   3  -7  -2 3494.01 240.204  69
   4   3  -2 3212.46 226.791  70
  -7   4  -2 3291.94 251.440  66
   4   3  -2 3108.82 191.904  63
   7  -3  -2 3592.71 255.495  30
  -3  -4  -2 4322.96 230.269  16
   3  -7  -2 4208.32 238.395  17
   4   3  -2 3927.91 160.296  21
   7  -3  -2 4195.49 277.939  12
   7  -3  -2 3375.53 247.308  60
  -7   4  -2 3317.33 231.242  55
   4   3  -2 3377.49 232.294  57
   3  -7   1 6912.95 336.030  19
   7  -3   1 6861.21 276.322  12
  -3  -4   1 7306.02 315.398  18
  -3  -4   1 7422.86 323.455  13
  -3  -4   1 3719.21 270.158  88
   3  -7   1 4071.90 279.438  88
  -7   4   1 3635.46 327.533  90
  -7   4   1 6484.22 335.083  10
  -7   4   1 7821.94 393.599   2
  -3  -4   1 7354.59 339.657   9
  -3  -4   1 7954.26 329.463   4
  -3  -4   1 7578.25 335.583   7
   4   3   1 3655.40 247.799  91
  -4   7   1 3831.74 296.596  90
   7  -3   1 4629.68 260.307  51
   3  -7   1 4898.05 324.396  50
  -3  -4   1 4664.22 288.299  47
   3  -7   1 5154.86 288.821  43
   4   3   1 4800.03 242.725  53
  -4   7   1 5645.47 334.644  49
  -7   4   1 4903.54 304.162  44
   4   3   1 5198.51 292.227  46
   7  -3   1 4207.71 252.965  48
   3  -7   1 4102.98 282.093  80
  -4   7   1 3896.44 292.588  81
  -3  -4   1 5192.82 310.241  42
  -7   4   1 4974.94 375.308  40
  -7   4   1 5460.87 411.794  41
  -3  -4   1 6041.72 308.054  25
  -3  -4   1 6695.24 325.258  24
  -7   4   1 6174.46 384.373  27
  -4   7   1 4687.25 297.091  74
   7  -3   1 3804.64 268.008  72
   3  -7   1 4364.55 296.974  71
   4   3   1 4366.95 253.166  68
  -7   4   1 3922.17 278.791  62
  -3  -4   1 3935.28 286.375  62
   3  -7   1 4346.91 314.435  61
  -7   4   1 6595.73 404.654  28
   7  -3   1 5831.49 293.718  30
   7  -3   1 5337.01 289.179  35
   4   3   1 5975.21 310.244  35
  -4   7   1 4372.34 266.376  56
   4   3   1 4983.50 278.182  57
  -3  -4   4 43424.0 959.490  88
   3  -7   4 42185.6 950.453  88
  -7   4   4 38477.5 984.807  90
  -7   4   4 41149.7 1021.56  10
  -7   4   4 40942.5 1022.85   2
  -3  -4   4 43789.3 947.103   7
  -3  -4   4 44164.4 960.677   1
  -3  -4   4 43804.5 934.928   4
   3  -7   4 41570.7 915.625  80
  -3  -4   4 39344.0 856.599  47
  -7   4   4 39397.8 858.154  44
   4   3   4 42901.8 940.815  44
   7  -3   4 41395.5 885.000  51
   3  -7   4 42737.7 949.504  43
   7  -3   4 39846.1 893.944  48
   7  -3   4 41909.1 897.927  45
   3  -7   4 40648.4 896.644  50
  -4   7   4 47896.6 1070.37  49
   4   3   4 44073.7 952.491  46
  -3  -4   4 41528.7 921.956  42
  -7   4   4 40325.9 905.224  41
   4   3   4 48657.3 895.231  35
  -4   7   4 41748.7 904.567  90
  -3  -4   4 42726.8 929.516  62
   3  -7   4 39205.2 949.387  61
  -7   4   4 41304.9 917.714  62
   3  -7   4 44919.1 946.248  19
   3  -7   4 43518.1 927.997  14
  -3  -4   4 43473.1 964.070  13
  -3  -4   4 42630.1 896.995  18
  -4   7   4 44285.6 845.852  14
  -7   4   4 42435.9 937.964  55
   7  -3   4 35403.8 768.618  54
   4   3   4 41954.2 887.677  57
   7  -3   4 41922.4 847.887  30
   7  -3   7 38837.3 931.625  80
  -4   7   7 38492.1 975.981  81
  -3  -4   7 39770.9 933.026  24
  -7   4   7 39960.0 995.605  27
  -3  -4   7 42031.3 937.156  25
  -3  -4   7 41026.3 987.465  26
  -3  -4   7 40006.0 951.876  42
  -7   4   7 38075.3 965.214  40
   3  -7   7 39911.9 989.871  69
   4   3   7 38432.7 882.570  70
  -7   4   7 41654.2 995.242  28
  -3  -4   7 39006.8 937.502  16
   3  -7   7 39908.4 977.666  19
   3  -7   7 42129.3 989.231  17
   4   3   7 38552.3 879.863  57
  -7   4   7 40281.2 969.733  55
   4   3   7 40519.1 923.532  58
  -4   7   7 42323.0 978.322  54
  -7   4   7 41548.8 1137.36   6
  -7   4   7 39724.8 1113.43   2
  -3  -4   7 41920.5 1035.56   1
  -3  -4   7 42323.0 1038.82   7
  -3  -4   7 42536.4 1022.06   9
   7  -3   7 41199.3 952.179  45
  -4   7   7 39139.9 1019.67  47
   7  -3   7 40168.2 919.916  51
   4   3   7 43421.0 975.728  44
   4   3   7 40327.5 974.355  46
  -3  -4   7 34646.0 911.352  87
  -7   4  10 7611.63 567.335   2
  -3  -4  10 7431.61 488.502   1
  -5   7 -18 4794.30 338.318  84
  -7   5 -18 5373.38 288.755  84
   2  -7 -18 3557.99 276.112  89
  -2  -5 -18 5225.32 307.349  89
   7  -2 -18 4875.82 269.656  76
   5   2 -18 4232.34 330.043  76
  -5   7 -18 5075.58 268.995  33
  -5   7 -18 5219.11 236.413  93
  -7   5 -18 4429.53 354.309  93
  -2  -5 -18 4413.46 367.912  92
  -5   7 -15 641.878 254.159  31
   7  -2 -15 645.092 244.917  31
   5   2 -15 689.932 322.896  31
  -7   5 -15 413.474 306.947  78
  -2  -5 -15 479.849 262.730  77
   7  -2 -15 771.881 356.448  79
   2  -7 -15 156.290 306.122  77
  -2  -5 -15 463.700 231.609  78
   5   2 -15 178.080 327.742  76
   7  -2 -15 863.891 344.949  76
   5   2 -15 481.866 210.893  33
   2  -7 -12-683.296 500.793  82
  -2  -5 -12 89.0129 359.268  82
  -7   5 -12 505.093 382.338  39
  -5   7 -12 384.351 348.921  39
  -2  -5 -12 518.122 249.302  93
  -7   5 -12 514.367 269.003  92
  -5   7 -12 261.591 261.685  78
  -7   5 -12 460.993 362.621  78
   5   2 -12 202.440 312.476  79
   7  -2 -12 398.720 361.977  79
   2  -7 -12 539.790 341.618  77
  -2  -5 -12 375.079 296.358  77
  -2  -5 -12 375.809 253.861  78
   5   2 -12 540.948 389.320  76
   7  -2 -12 13.4886 367.973  76
   5   2 -12 433.772 296.867  67
   7  -2 -12 798.781 312.765  67
  -7   5 -12 271.482 296.376  86
  -2  -5 -12 465.495 328.074  86
  -7   5 -12 432.919 351.022  85
  -5   7 -12 800.811 380.048  85
  -2  -5 -12 647.000 207.911  84
  -5   7 -12 683.172 240.339  86
   2  -7 -12 427.148 261.158  86
  -2  -5 -12 392.658 306.589  89
   2  -7 -12-162.917 354.388  89
  -5   7 -12 378.206 288.772  31
   7  -2 -12 402.129 280.391  31
  -2  -5 -12 716.231 334.821  29
   5   2 -12 542.382 347.222  31
  -5   7 -12 683.878 382.295  34
  -7   5 -12 228.839 275.456  33
   5   2 -12 735.967 271.604  33
   2  -7 -12 602.987 262.585  32
   5   2  -9 3483.12 322.423   8
  -7   5  -9 1936.36 391.449  94
  -5   7  -9 1596.64 347.418  94
   2  -7  -9 1644.28 339.966  95
  -2  -5  -9 1472.46 355.401  95
  -2  -5  -9 1765.32 320.015  89
   2  -7  -9 1922.25 344.948  89
   2  -7  -9 3389.84 359.056  23
  -7   5  -9 1824.62 313.565  86
  -2  -5  -9 1798.03 351.297  86
  -5   7  -9 1457.16 352.399  85
  -7   5  -9 1734.93 357.357  85
   7  -2  -9 1594.37 297.235  83
  -2  -5  -9 2235.97 340.658  82
  -7   5  -9 2295.36 386.447  39
  -5   7  -9 2639.30 382.326  39
   2  -7  -9 2855.45 359.606  38
  -2  -5  -9 1983.78 313.651  77
   5   2  -9 1615.79 336.838  79
   7  -2  -9 1730.97 398.050  79
   2  -7  -9 2135.29 344.572  77
   2  -7  -9 1874.83 229.125  78
  -5   7  -9 2093.53 298.089  78
  -2  -5  -9 1965.56 296.455  78
  -7   5  -9 2448.17 401.108  78
   7  -2  -9 1819.74 394.460  76
   5   2  -9 2178.23 424.053  76
  -2  -5  -9 2091.11 368.013  66
   5   2  -9 2115.12 337.798  67
   5   2  -9 2022.45 344.113  65
   2  -7  -9 2152.36 296.848  64
  -5   7  -9 2029.32 356.046  63
   5   2  -9 2082.88 292.696  63
   5   2  -9 3022.79 393.585  31
  -2  -5  -9 3005.72 377.092  29
  -5   7  -9 2860.72 340.072  31
   2  -7  -9 3091.09 335.842  29
   7  -2  -9 2991.80 345.931  31
  -7   5  -9 2380.86 374.135  59
  -5   7  -9 2402.66 343.151  59
  -5   7  -9 2983.63 417.072  34
   7  -2  -9 2558.93 410.421  36
  -2  -5  -9 2802.43 332.126  32
   2  -7  -9 2684.61 305.496  32
  -7   5  -6 138635. 2338.94  90
  -2  -5  -6 127154. 2174.73  93
  -7   5  -6 131908. 2216.85  92
  -5   7  -6 140808. 2320.82  90
   2  -7  -6 136604. 2480.65  95
  -2  -5  -6 134692. 2432.08  89
  -7   5  -6 141298. 2384.49  44
   5   2  -6 141741. 2319.89  43
  -7   5  -6 145166. 2397.98  46
  -2  -5  -6 145299. 2529.42  49
  -5   7  -6 141212. 2420.64  48
  -5   7  -6 139836. 2463.29  21
  -2  -5  -6 138332. 2290.57  23
   2  -7  -6 148796. 2382.22  23
  -2  -5  -6 139915. 2108.68  84
  -7   5  -6 144134. 2384.51  86
   2  -7  -6 127285. 2252.60  86
  -2  -5  -6 136018. 2472.09  86
   2  -7  -6 132795. 2360.34  83
  -2  -5  -6 130564. 2185.72  82
   2  -7  -6 143589. 2359.37  38
   2  -7  -6 139804. 2280.22  79
  -2  -5  -6 131351. 2314.31  77
  -5   7  -6 139831. 2291.98  78
  -2  -5  -6 131540. 2290.63  78
   5   2  -6 147406. 2231.54  35
   5   2  -6 142757. 2341.53  36
   5   2  -6 136236. 2261.72  34
  -7   5  -6 141478. 2372.47  34
   7  -2  -6 139147. 2203.80  35
   7  -2  -6 133696. 2422.93  36
  -2  -5  -6 137973. 2377.47  64
   5   2  -6 138542. 2422.35  65
  -2  -5  -6 125078. 2350.29  66
  -7   5  -6 142025. 2341.65  63
  -7   5  -6 134310. 2242.18  62
   5   2  -6 135120. 2317.05  63
   7  -2  -6 159297. 2486.19  13
   7  -2  -6 147447. 2290.50  20
   2  -7  -6 161343. 2604.14  10
   2  -7  -6 160814. 2452.70   5
   7  -2  -6 158962. 2421.90   4
   7  -2  -6 165587. 2485.22   7
   7  -2  -6 140901. 2291.27  31
  -5   7  -6 140270. 2330.86  31
   7  -2  -6 145494. 2190.93  30
   5   2  -6 145359. 2176.75  30
   7  -2  -3 7409.29 394.550  13
  -2  -5  -3 6986.00 277.508  16
   2  -7  -3 7244.08 286.854  17
  -2  -5  -3 6852.30 256.171  14
   7  -2  -3 8706.83 409.016   1
  -2  -5  -3 7076.04 274.241   9
   7  -2  -3 8206.80 390.352   9
   7  -2  -3 8290.42 386.571   4
   2  -7  -3 9033.67 433.634   2
   7  -2  -3 8079.94 390.746   7
   2  -7  -3 8226.50 434.623   6
  -5   7  -3 1492.34 245.358  90
  -7   5  -3 1782.94 287.643  90
  -2  -5  -3 1609.11 222.481  88
   2  -7  -3 1708.74 220.071  88
   5   2  -3 3111.21 228.103  44
  -2  -5  -3 3755.84 266.457  51
  -5   7  -3 3083.82 304.481  45
  -2  -5  -3 2921.39 304.952  50
  -7   5  -3 2288.64 254.549  50
   7  -2  -3 2913.57 182.405  48
  -7   5  -3 3579.72 312.727  44
  -2  -5  -3 5998.84 321.962  26
  -5   7  -3 6037.24 309.661  22
  -7   5  -3 6302.10 299.229  21
  -7   5  -3 1520.42 202.957  86
   2  -7  -3 1804.73 185.030  86
   2  -7  -3 1657.78 205.887  83
  -5   7  -3 1901.54 240.131  81
  -2  -5  -3 3435.36 265.624  42
  -2  -5  -3 1894.78 197.113  78
  -2  -5  -3 1986.54 203.071  77
  -5   7  -3 1748.15 182.081  78
   7  -2  -3 1963.85 223.209  72
  -7   5  -3 1785.86 261.735  74
   5   2  -3 2017.64 213.174  70
   2  -7  -3 2363.17 221.064  69
   7  -2  -3 2351.13 200.162  65
   2  -7  -3 2523.41 252.917  61
   5   2  -3 2552.33 194.640  63
   5   2  -3 5211.44 297.580  30
   7  -2  -3 4971.60 294.207  30
   5   2  -3 2642.06 227.369  57
   7  -2  -3 2553.89 247.823  60
  -5   7  -3 2850.81 211.293  54
   5   2  -3 5044.65 335.845  35
   7  -2  -3 4175.47 284.431  35
   2  -7   0 9370.56 369.173  19
  -2  -5   0 9068.37 339.722  13
   5   2   0 9003.16 365.642  20
   2  -7   0 9626.92 356.592  14
  -2  -5   0 9996.66 355.596  16
   2  -7   0 9517.66 396.553  88
  -7   5   0 8972.52 442.060  90
  -2  -5   0 9135.63 389.802  88
  -2  -5   0 9530.03 363.253   9
  -2  -5   0 10196.0 357.162   4
  -7   5   0 8923.06 438.520   6
  -7   5   0 9703.87 431.679   2
  -2  -5   0 9667.71 361.087   7
   7  -2   0 9961.68 377.656   1
  -5   7   0 9400.18 416.243  90
   7  -2   0 8892.89 330.828  48
   7  -2   0 8784.11 346.114  51
  -2  -5   0 8740.63 386.164  47
  -5   7   0 9874.20 417.509  50
   5   2   0 9083.55 350.811  46
   2  -7   0 8775.78 406.007  50
  -5   7   0 9461.99 374.504  45
  -5   7   0 9952.98 402.384  49
   2  -7   0 8568.29 388.434  49
   5   2   0 8932.95 357.171  44
   2  -7   0 8986.01 383.649  80
  -2  -5   0 9210.67 375.576  42
  -7   5   0 9020.83 461.767  40
  -2  -5   0 8736.86 245.617  23
  -2  -5   0 9075.02 362.323  25
  -5   7   0 8936.58 360.769  22
  -7   5   0 10073.8 446.014  27
   7  -2   0 8896.57 365.465  72
  -2  -5   0 8723.51 360.323  75
  -5   7   0 9335.13 401.178  74
  -7   5   0 8267.11 253.234  66
   5   2   0 8718.04 346.927  70
   2  -7   0 9212.70 373.299  69
   2  -7   0 9126.11 400.897  61
  -2  -5   0 9291.91 389.016  62
   7  -2   0 8930.30 358.548  30
   7  -2   0 8340.03 367.450  60
   5   2   0 8864.00 356.506  57
   7  -2   0 8747.31 354.129  35
   5   2   0 10191.2 402.684  35
  -7   5   3 1651.45 286.608  90
   2  -7   3 1985.20 246.934  88
  -2  -5   3 1817.65 246.980  88
  -7   5   3 8714.62 464.608   6
   7  -2   3 9503.29 330.634   1
  -2  -5   3 9080.98 399.811   4
  -2  -5   3 8857.86 410.635   7
  -7   5   3 8872.76 458.466   2
  -5   7   3 3739.79 262.503  45
  -2  -5   3 3413.21 264.770  47
   2  -7   3 2900.02 281.135  50
   5   2   3 3633.39 286.626  46
  -5   7   3 3772.15 341.264  49
   5   2   3 4146.94 295.260  44
   2  -7   3 2647.53 239.370  49
   7  -2   3 3527.92 261.316  51
   7  -2   3 3494.11 274.615  48
   2  -7   3 2089.30 246.109  80
  -5   7   3 1778.75 262.395  90
  -7   5   3 4130.68 404.053  40
  -2  -5   3 2530.70 262.634  75
   5   2   3 5000.18 295.041  35
   7  -2   3 4061.92 283.610  35
   2  -7   3 2576.67 281.891  61
   5   2   3 6051.26 318.436  30
   7  -2   3 5290.10 301.899  30
  -5   7   3 3738.17 283.450  54
   7  -2   3 2957.66 239.374  60
   5   2   3 3096.28 256.137  57
  -2  -5   3 7446.39 358.137  16
   2  -7   3 8043.85 383.277  19
   2  -7   3 8005.72 365.200  14
  -2  -5   3 8170.47 398.162  13
  -2  -5   6 68254.7 1349.44   9
  -2  -5   6 65843.3 1330.94   4
  -2  -5   6 65596.3 1350.23   7
  -7   5   6 65251.0 1433.14   2
  -7   5   6 67563.4 1465.18   6
  -7   5   6 62601.9 1294.05  27
  -2  -5   6 64497.0 1250.13  25
  -7   5   6 57538.6 1269.10  90
  -7   5   6 59433.4 1247.55  40
  -2  -5   6 62495.1 1274.33  42
  -5   7   6 60938.8 1269.56  74
   7  -2   6 59740.2 1193.51  72
  -2  -5   6 56705.2 1237.48  75
   5   2   6 59505.4 1184.07  70
   2  -7   6 63681.3 1299.95  69
  -7   5   6 61610.0 1238.97  62
  -2  -5   6 58804.9 1242.84  61
   2  -7   6 63057.0 1306.47  61
  -7   5   6 64167.8 1306.52  55
  -5   7   6 65430.0 1286.33  54
   5   2   6 61555.9 1207.93  57
  -2  -5   6 59463.7 1264.32  88
   2  -7   6 59537.0 1256.70  88
   5   2   6 63881.2 1264.44  44
  -5   7   6 68522.2 1381.85  50
   7  -2   6 62201.0 1241.95  45
   5   2   6 63185.1 1141.85  30
   7  -2   6 62269.5 1146.11  30
  -2  -5   6 62152.8 1263.01  16
   2  -7   6 65401.5 1291.11  14
   2  -7   6 63546.2 1279.30  19
   2  -7   9 2527.56 312.953  75
  -2  -5   9 3504.63 350.834  16
   2  -7   9 3879.57 343.754  17
   2  -7   9 3789.55 364.647  19
  -2  -5   9 4173.03 359.505  14
  -7   5   9 2766.71 394.530  50
  -7   5   9 2722.18 303.400  53
  -2  -5   9 3864.55 406.667  26
  -2  -5   9 4006.27 324.269  25
   2  -7   9 3514.76 348.442  25
  -7   5   9 2782.52 304.699  55
  -2  -5   9 4396.41 413.271   1
  -2  -5   9 4349.26 397.002   9
  -7   5   9 4395.13 433.094   2
  -7   5   9 5022.46 467.077   6
   7  -1 -16 4086.53 419.260  76
   6   1 -16 3936.18 448.151  76
  -6   7 -16 3251.45 354.995  33
  -7   6 -16 3518.56 336.594  33
   7  -1 -16 3686.41 312.558  31
   1  -7 -16 3696.04 289.948  86
  -1  -6 -16 3872.23 338.685  86
  -7   6 -16 3066.20 425.121  84
  -1  -6 -16 2757.78 379.845  89
   1  -7 -16 2382.71 394.178  89
   6   1 -16 3952.87 357.595  31
  -6   7 -16 4691.40 421.112  39
  -7   6 -16 4837.41 504.007  39
  -7   6 -16 4317.10 366.610  78
  -1  -6 -16 3689.91 355.567  77
   1  -7 -16 3598.18 377.715  77
  -6   7 -16 3788.32 411.290  93
  -7   6 -16 2592.78 441.274  93
   1  -7 -16 3321.41 368.241  92
  -1  -6 -16 2755.05 384.280  92
  -6   7 -13 1223.90 274.080  86
  -7   6 -13 1242.77 389.957  85
  -6   7 -13 936.982 383.756  85
  -7   6 -13 940.687 293.615  86
   1  -7 -13 871.305 289.217  86
  -1  -6 -13 1042.86 335.979  86
  -1  -6 -13 1109.85 364.901  89
   1  -7 -13 857.562 365.653  89
   1  -7 -13 156.920 425.388  82
  -1  -6 -13 1116.92 381.882  82
  -6   7 -13 1415.97 416.867  39
  -7   6 -13 1538.88 439.360  39
   1  -7 -13 1115.41 348.428  77
  -1  -6 -13 1123.66 275.116  78
  -7   6 -13 1038.21 345.745  78
  -6   7 -13 1180.33 326.949  78
   6   1 -13 511.681 324.885  79
   7  -1 -13 1031.39 419.302  79
  -1  -6 -13 930.127 319.296  77
   7  -1 -13 946.743 407.215  76
   6   1 -13 742.107 413.348  76
  -7   6 -13 1091.68 338.255  33
  -6   7 -13 1073.57 383.379  33
  -6   7 -13 1205.60 329.071  63
  -6   7 -13 1090.14 318.560  59
  -7   6 -13 1633.54 378.192  59
   6   1 -13 1072.08 377.767  31
  -1  -6 -13 1269.73 333.580  29
   7  -1 -13 1264.09 326.176  31
  -1  -6 -13 1249.11 235.570  93
   1  -7 -10 2591.62 263.057  93
  -1  -6 -10 2340.49 426.393  95
  -1  -6 -10 2591.29 283.359  93
  -7   6 -10 2747.74 308.717  92
  -7   6 -10 2721.61 465.314  94
   1  -7 -10 2340.71 398.648  95
  -6   7 -10 2195.68 406.228  94
   1  -7 -10 2266.92 385.629  89
  -1  -6 -10 2183.69 377.857  89
  -1  -6 -10 3088.13 359.973  23
   1  -7 -10 3234.67 376.268  23
  -7   6 -10 2368.02 329.877  86
   1  -7 -10 2268.12 329.518  86
  -1  -6 -10 2213.00 377.098  86
  -7   6 -10 1910.67 419.448  85
  -6   7 -10 2274.15 436.744  85
   7  -1 -10 2558.69 351.864  83
  -1  -6 -10 1732.98 386.800  82
  -7   6 -10 2496.01 440.417  39
  -6   7 -10 2626.45 430.513  39
   1  -7 -10 3308.89 391.712  38
  -1  -6 -10 2213.79 362.889  77
   1  -7 -10 2782.59 391.418  77
   6   1 -10 1958.32 394.451  79
   7  -1 -10 2121.52 439.903  79
  -1  -6 -10 2449.10 306.117  78
  -6   7 -10 2568.25 360.004  78
  -7   6 -10 2975.33 437.413  78
   7  -1 -10 2536.62 453.481  76
   6   1 -10 2325.68 483.699  76
   6   1 -10 2361.91 349.445  65
   6   1 -10 2630.54 374.674  67
   7  -1 -10 2694.79 387.748  67
  -6   7 -10 2320.06 364.855  63
   6   1 -10 2971.34 412.058  31
  -1  -6 -10 2979.99 381.428  29
   1  -7 -10 2521.69 350.872  29
   7  -1 -10 2599.87 357.930  31
  -6   7 -10 2734.56 401.750  59
  -7   6 -10 2835.49 423.521  59
   1  -7 -10 2611.22 348.091  32
  -1  -6 -10 2551.98 340.945  32
  -7   6 -10 3045.76 404.029  34
  -6   7 -10 2857.05 418.340  34
   1  -7  -7 1524.67 256.592  10
   1  -7  -7 1702.87 173.397  93
  -6   7  -7 1128.24 306.755  94
   1  -7  -7 1128.16 276.290  95
  -6   7  -7 1610.06 235.303  44
  -7   6  -7 1391.89 240.264  44
  -7   6  -7 1664.33 246.696  46
   6   1  -7 1589.46 231.896  43
  -1  -6  -7 1530.35 248.783  23
   1  -7  -7 1770.35 260.181  23
   1  -7  -7 1433.88 245.942  86
  -1  -6  -7 1283.42 277.748  86
  -1  -6  -7 1304.76 283.599  82
   7  -1  -7 1377.51 250.233  83
   1  -7  -7 1715.58 278.470  38
  -1  -6  -7 1451.23 251.337  77
  -7   6  -7 1601.52 302.210  78
   1  -7  -7 1541.53 263.318  77
   6   1  -7 1667.76 213.055  35
   6   1  -7 1603.10 290.564  36
   7  -1  -7 1491.73 303.033  36
  -7   6  -7 1173.90 256.308  34
   6   1  -7 1120.38 228.865  65
   7  -1  -7 1335.64 240.560  65
  -1  -6  -7 1507.10 284.647  66
  -1  -6  -7 1942.11 269.415  64
   1  -7  -7 1607.48 256.541  64
   6   1  -7 1391.45 214.082  63
  -7   6  -7 1712.89 259.667  63
   7  -1  -7 1337.77 242.223  31
  -6   7  -7 1828.30 291.978  21
   7  -1  -7 1405.65 216.933  20
  -6   7  -7 1724.70 294.984  59
   6   1  -4 277954. 3899.20  20
   7  -1  -4 275148. 3902.36  20
   7  -1  -4 278642. 3950.96   9
   1  -7  -4 290844. 4055.14   2
   7  -1  -4 284835. 3952.95   4
   7  -1  -4 292646. 3991.03   7
   1  -7  -4 292318. 4074.25   6
  -6   7  -4 262229. 3948.01  90
  -7   6  -4 266059. 3994.82  90
   1  -7  -4 255293. 3846.71  88
  -1  -6  -4 262793. 3878.47  88
  -6   7  -4 263565. 3971.44  48
  -1  -6  -4 268039. 3851.93  51
  -7   6  -4 240849. 3760.42  50
  -1  -6  -4 262973. 3974.61  50
  -1  -6  -4 256495. 4046.27  49
  -7   6  -4 275098. 3969.12  44
  -1  -6  -4 266264. 3819.18  23
  -7   6  -4 274916. 3933.74  21
  -6   7  -4 256278. 3941.26  21
   1  -7  -4 264052. 3700.17  25
   1  -7  -4 249601. 3819.37  86
   1  -7  -4 252916. 3805.93  83
  -6   7  -4 261607. 3884.21  81
  -6   7  -4 273514. 3855.88  78
  -1  -6  -4 245785. 3716.38  78
  -1  -6  -4 258130. 3842.88  77
   1  -7  -4 272044. 3840.47  38
  -1  -6  -4 264138. 3757.41  42
   6   1  -4 255233. 3778.46  72
   7  -1  -4 261388. 3800.19  72
   1  -7  -4 253750. 3713.92  75
  -7   6  -4 272888. 3867.02  74
   7  -1  -4 253091. 3837.50  65
  -1  -6  -4 271295. 3893.69  61
   1  -7  -4 268300. 3905.56  61
   7  -1  -4 266294. 3787.82  30
   6   1  -4 264572. 3786.51  30
   6   1  -4 243996. 3759.44  57
  -6   7  -4 257857. 3726.86  54
   7  -1  -4 239225. 3731.01  57
   6   1  -4 266107. 3814.93  35
   7  -1  -4 266469. 3810.63  35
   7  -1  -1 2053.28 235.024  20
   6   1  -1 2492.31 247.563  20
   1  -7  -1 2338.68 218.411  14
  -1  -6  -1 2421.32 214.521  14
  -1  -6  -1 2389.78 238.993  16
   7  -1  -1 2074.61 255.792  13
   6   1  -1 2012.98 211.095  44
  -6   7  -1 2249.63 259.906  50
   1  -7  -1 1899.27 258.609  50
  -6   7  -1 1992.26 251.690  45
  -7   6  -1 1904.29 272.320  50
  -1  -6  -1 1866.46 259.680  49
  -6   7  -1 2055.08 237.982  49
   1  -7  -1 1784.18 261.139  49
  -6   7  -1 1945.74 234.293  48
  -7   6  -1 1884.21 247.757  48
   7  -1  -1 2358.83 264.484   9
   7  -1  -1 2397.58 264.196   4
   7  -1  -1 2233.83 262.967   1
   7  -1  -1 2281.70 262.138   7
   6   1  -1 2420.16 261.159   4
  -1  -6  -1 2345.73 225.240   4
   1  -7  -1 2132.00 236.872  88
  -1  -6  -1 1952.20 225.012  88
  -1  -6  -1 2193.85 174.876  23
  -1  -6  -1 2188.23 225.037  25
   1  -7  -1 2042.77 226.759  25
  -6   7  -1 1921.55 274.313  90
  -7   6  -1 2125.85 290.434  90
  -7   6  -1 2424.66 363.649  40
   1  -7  -1 2175.13 172.943  38
  -7   6  -1 1877.88 277.167  74
   1  -7  -1 1857.51 210.839  75
  -1  -6  -1 1704.13 202.189  75
   7  -1  -1 1803.42 222.412  72
  -6   7  -1 2293.57 277.769  74
   6   1  -1 2021.49 207.194  70
   7  -1  -1 1751.24 141.445  65
   1  -7  -1 2009.05 219.662  69
   1  -7  -1 2244.62 235.487  61
   7  -1  -1 2004.50 237.129  30
   6   1  -1 1997.51 245.140  30
  -6   7  -1 2222.10 215.451  54
   7  -1  -1 2051.77 213.333  60
   6   1  -1 1870.86 204.103  57
   7  -1  -1 1925.03 241.799  35
   6   1  -1 2250.14 253.029  35
   7  -1   2 8803.83 368.363  51
   6   1   2 9154.99 396.820  44
   1  -7   2 9318.18 419.213  50
  -6   7   2 9422.69 384.092  45
   1  -7   2 8873.32 379.130  49
  -6   7   2 9555.83 466.542  49
  -6   7   2 9126.86 337.346  48
   7  -1   2 9587.21 371.294   9
  -7   6   2 10603.9 476.332   2
  -1  -6   2 10482.3 423.306   4
   6   1   2 9396.46 351.480   7
   7  -1   2 10140.3 356.452   1
  -7   6   2 11274.0 502.203   6
  -7   6   2 8577.65 441.342  90
  -6   7   2 9454.43 441.845  90
  -7   6   2 9742.01 493.574  40
   7  -1   2 9118.05 381.306  60
  -7   6   2 8824.31 397.418  54
  -6   7   2 9418.02 397.511  54
  -1  -6   2 8787.34 391.917  75
   7  -1   2 9220.86 372.311  35
   6   1   2 9681.24 379.591  35
   1  -7   2 9404.89 431.895  61
  -1  -6   2 10481.1 419.938  16
   6   1   2 9376.09 378.543  20
   1  -7   2 10396.4 408.343  14
   1  -7   2 10287.9 412.656  19
   7  -1   2 9002.19 375.890  20
   1  -7   2 8955.00 410.056  88
  -1  -6   2 8464.87 389.545  88
   7  -1   2 9789.21 387.617  30
   6   1   2 9386.21 389.344  30
   7  -1   5 46240.2 950.320  20
   1  -7   5 50492.4 1061.29  19
   1  -7   5 49410.7 1055.93  14
  -1  -6   5 50922.5 1058.02  16
   7  -1   5 44654.4 1024.21  48
   6   1   5 46972.4 1025.11  44
  -6   7   5 46521.3 1185.30  49
  -6   7   5 49682.5 1162.77  50
   1  -7   5 42738.4 983.479  50
  -7   6   5 49984.0 1165.15   2
  -1  -6   5 50770.7 1094.53   4
  -1  -6   5 51310.2 1131.55   7
  -7   6   5 51795.1 1187.64   6
   1  -7   5 44897.1 1044.99  88
  -1  -6   5 45283.8 1053.24  88
  -7   6   5 48018.8 1059.82  27
  -1  -6   5 47990.9 1030.84  25
  -6   7   5 43936.6 1015.51  90
  -7   6   5 42246.7 1033.82  90
  -7   6   5 45728.1 1027.14  40
   7  -1   5 44887.4 977.642  72
  -1  -6   5 44933.5 1042.69  75
  -6   7   5 45046.1 1071.63  74
   6   1   5 44546.0 969.240  70
   1  -7   5 45873.1 1042.03  69
  -1  -6   5 45502.4 1013.07  69
  -1  -6   5 45374.5 1062.31  61
   1  -7   5 48127.6 1074.88  61
   6   1   5 44140.0 970.639  57
  -6   7   5 48075.0 1048.08  54
   7  -1   5 46153.0 927.130  35
   6   1   5 47571.1 915.829  35
   6   1   5 48095.0 941.614  30
   7  -1   5 46802.3 933.794  30
  -6   7   8 106007. 2016.02  74
  -7   6   8 97466.5 2043.92  74
  -1  -6   8 102017. 2001.99  75
   1  -7   8 102886. 2045.58  75
   1  -7   8 108073. 2002.61  69
  -1  -6   8 105269. 2008.42  16
   1  -7   8 110814. 2029.14  19
  -7   6   8 112074. 2064.35  55
   6   1   8 103834. 1902.43  57
   7  -1   8 107463. 1928.98  57
  -6   7   8 111436. 2133.59  50
  -7   6   8 113282. 2224.29  50
   6   1   8 111144. 1970.23  45
   7  -1   8 110552. 1983.43  45
   1  -7   8 118712. 2063.85  25
  -1  -6   8 115520. 2003.13  25
  -1  -6   8 117682. 2126.54   9
  -1  -6   8 115572. 2122.43   4
  -1  -6   8 115790. 2130.79   1
   1  -7   8 117239. 2148.32   4
  -7   6   8 124109. 2260.41   6
  -7   7 -17-14.5058 224.160  39
  -7   7 -17-166.418 268.557  84
  -7   7 -17-194.951 210.392  93
   0  -7 -17 49.2935 170.331  92
   7   0 -17-168.751 230.018  76
  -7   7 -17-37.5405 139.189  33
   0  -7 -14 6059.43 470.724  82
   7   0 -14 4514.94 489.312  79
  -7   7 -14 5904.14 491.540  78
   0  -7 -14 5411.43 476.920  77
  -7   7 -14 5710.01 581.898  39
   7   0 -14 4872.14 552.818  76
   7   0 -14 6269.21 518.163  67
   0  -7 -14 5457.06 445.013  29
   7   0 -14 5225.27 455.729  31
  -7   7 -14 5895.59 529.551  59
   0  -7 -14 5220.74 516.321  89
   0  -7 -14 5234.88 439.014  86
  -7   7 -14 5153.78 570.796  85
  -7   7 -14 4529.72 464.468  33
   0  -7 -11-11.0326 260.031  86
  -7   7 -11 49.3044 332.667  85
  -7   7 -11-222.792 366.763  39
   0  -7 -11 143.729 249.162  23
   0  -7 -11 27.4809 333.954  89
   0  -7 -11 153.364 289.760  77
   7   0 -11-271.089 364.062  79
  -7   7 -11 164.572 287.520  78
   7   0 -11-87.2925 382.511  76
   7   0 -11-84.3927 286.714  67
   7   0 -11-33.4677 284.647  31
   0  -7 -11 42.2216 281.527  29
  -7   7 -11 46.0506 291.028  59
  -7   7 -11-239.482 326.782  34
   0  -7 -11 52.9077 234.870  32
  -7   7 -11 219.732 342.096  94
   0  -7  -8 650.810 288.430  89
   7   0  -8 786.577 204.378   8
   0  -7  -8 714.851 258.377  38
   0  -7  -8 948.394 257.229  23
  -7   7  -8 771.911 270.873  78
   0  -7  -8 362.371 217.556  77
   7   0  -8 500.924 327.030  79
   7   0  -8 644.558 290.776  36
   0  -7  -8 928.515 242.859  32
   7   0  -8 671.888 239.964  65
   0  -7  -8 692.949 236.296  64
  -7   7  -8 781.362 254.962  63
  -7   7  -8 811.707 295.850  59
   7   0  -8 892.115 264.135  31
   0  -7  -8 867.542 316.357  95
  -7   7  -8 627.428 296.600  94
  -7   7  -5 98.4340 209.121  90
   0  -7  -5 52.4626 140.173  88
   0  -7  -5 43.5654 134.250  51
  -7   7  -5 38.6030 178.437  44
   0  -7  -5 112.984 239.335   6
   0  -7  -5-42.8930 218.311   2
   0  -7  -5 67.8427 187.580  86
   0  -7  -5-19.4506 198.510  38
   0  -7  -5 47.7193 178.523  23
  -7   7  -5 69.6628 196.242  78
   7   0  -5 97.6954 230.921  36
   7   0  -5 50.4054 186.218  35
   7   0  -5-11.9228 143.340  65
   0  -7  -5 94.5537 153.499  61
   7   0  -5 38.0404 171.374  30
   7   0  -5-36.1615 126.446  57
  -7   7  -5 104.809 191.235  21
   7   0  -5 16.3797 183.017  20
   0  -7  -2 150202. 2303.66  25
  -7   7  -2 156127. 2527.40  90
  -7   7  -2 146509. 2323.79  54
   7   0  -2 143242. 2334.76  57
   7   0  -2 150022. 2342.13  35
   0  -7  -2 153698. 2455.28  61
   7   0  -2 153389. 2403.84  13
   0  -7  -2 148079. 2304.14  19
   0  -7  -2 155216. 2295.23  14
   7   0  -2 153483. 2410.72  20
  -7   7  -2 155433. 2438.39  50
   0  -7  -2 145520. 2467.06  50
  -7   7  -2 135643. 2340.02  49
   0  -7  -2 140654. 2319.18  75
   0  -7  -2 145117. 2404.87  88
   7   0  -2 149992. 2326.01  30
   7   0  -2 155462. 2419.66   9
   7   0  -2 157932. 2410.58   4
   7   0  -2 162936. 2435.95   7
  -7   7   1-75.0529 175.679  54
   0  -7   1 454.901 189.552  75
   7   0   1 3.98574 200.131  35
   0  -7   1 22.2989 194.447  61
   7   0   1 4.53928 171.973  20
   7   0   1-16.1158 166.846  13
   0  -7   1 63.0911 184.322  14
   0  -7   1-53.5686 211.025  16
  -7   7   1 74.0554 155.732  48
   7   0   1-22.1643 174.575  44
   0  -7   1 198.759 213.205  50
   0  -7   1 78.9883 198.098  49
  -7   7   1 54.7881 237.200  90
   0  -7   1 5.43831 181.476  88
   7   0   1 89.8681 189.042   9
   7   0   1 29.4067 186.583   4
   7   0   1 32.4444 195.874  30
  -7   7   4 2284.37 322.836   6
  -7   7   4 967.638 209.438  54
  -7   7   4 1896.63 292.258  74
   0  -7   4 1164.02 225.335  75
   7   0   4 1376.28 220.514  72
   0  -7   4 1183.80 217.007  69
   0  -7   4 1731.43 242.891  61
   7   0   4 1528.55 205.110  20
   0  -7   4 1995.16 273.401  16
   0  -7   4 1734.37 247.272  14
  -7   7   4 1415.25 295.426  50
   0  -7   4 1620.14 209.679  49
  -7   7   4 982.050 257.353  49
   0  -7   4 1453.95 241.545  25
  -7   7   4 1101.21 224.687  90
   0  -7   4 1267.08 215.864  88
   7   0   4 1121.81 209.638  30
   7   0   4 1376.86 198.949  35
   0  -7   7 6.69918 226.807  25
   0  -7   7 41.7532 160.262  88
  -7   7   7 38.1699 218.195  74
   7   0   7 11.3169 173.494  72
   0  -7   7-29.9426 207.946  75
   0  -7   7-6.70016 184.298  69
   0  -7   7 38.7281 275.965   4
  -7   7   7-88.8735 255.577  50
   7   0   7 68.2116 179.676  45
   0  -7   7-28.6002 166.990  61
   0  -7   7 13.4510 214.851  19
   7   0   7-110.463 147.481  57
   0  -7  10 39965.2 1123.61   9
   0  -7  10 37368.7 1069.01  19
   0  -7  10 36429.2 1051.67  14
  -8   0 -17 35.6179 158.330  78
   0   8 -17-49.6402 140.786  33
  -8   0 -17-72.5760 177.587  86
   0   8 -17 175.255 169.263  31
   8  -8 -14 4324.79 450.671  79
  -8   0 -14 4609.91 519.294  78
   8  -8 -14 4110.54 419.363  77
   0   8 -14 4724.81 578.988  31
   0   8 -14 5388.43 512.123  63
   8  -8 -11-62.8144 275.989  77
   8  -8 -11-72.3229 331.007  79
  -8   0 -11-15.3978 366.186  78
  -8   0 -11 20.6331 286.120  39
   8  -8 -11 44.9546 347.546  83
  -8   0 -11-32.4141 385.432  86
  -8   0 -11-137.474 241.399  89
  -8   0 -11 110.444 336.818  29
   0   8 -11-125.462 389.186  31
   0   8 -11 68.5365 335.972  34
  -8   0  -8 12083.2 665.940  94
  -8   0  -8 12514.1 673.984  95
  -8   0  -8 11394.6 740.542  86
   8  -8  -8 12224.8 707.937  83
   0   8  -8 12844.5 610.593  48
   8  -8  -8 12031.6 657.773  79
   8  -8  -8 11433.1 642.336  77
  -8   0  -8 11242.2 709.279  78
   8  -8  -8 12684.5 669.641  36
  -8   0  -8 13065.8 751.502  66
   0   8  -8 13248.1 708.668  63
  -8   0  -8 14650.8 658.597  29
  -8   0  -8 11996.2 612.262  59
   8  -8  -8 14128.7 688.638  13
  -8   0  -5-15.8256 193.946  95
   0   8  -5 104.501 162.709  91
   8  -8  -5 52.5594 146.688  80
   8  -8  -5 64.7445 240.391   3
   8  -8  -5 34.7725 228.972  12
   8  -8  -5-20.0949 241.002   1
  -8   0  -5-23.6917 198.364  87
  -8   0  -5-89.7088 168.073  47
  -8   0  -5-43.0095 331.634  41
   8  -8  -5-36.0549 229.223  36
  -8   0  -5 7.99500 269.488  66
   0   8  -5 61.2504 119.425  68
  -8   0  -5 66.9704 175.081  62
  -8   0  -5-63.5652 194.115  29
   8  -8  -5 13.7990 151.572  60
  -8   0  -5-90.7658 153.783  59
   0   8  -5-4.89386 128.199  56
   0   8  -5 81.5477 175.721  21
   0   8  -2 23917.7 705.302  43
  -8   0  -2 24545.7 762.266  41
   0   8  -2 23871.0 709.674  91
  -8   0  -2 24994.1 784.980  87
[truncated: 8,740,847 more chars]
